# Supplementary material for: (1,4,7,10-Tetra­oxacyclo­dodeca­ne)(trideuteroacetonitrile)lithium perchlorate
Source: Acta Crystallogr Sect E Struct Rep Online. 2010 Mar 24;66(Pt 4):m440–1. doi: 10.1107/S1600536810009530 (PMC2983791; doi:10.1107/S1600536810009530)
Supplement: Supplementary file 1 [file e-66-0m440-sup1.cif]

##############################################################################
###                                                                        ###
###        Electronic paper (Acta Crystallographica Section E)             ###
###                                                                        ###
##############################################################################
#                                                                            #
# This CIF contains the data in a paper accepted for publication in Acta     #
# Crystallographica Section E. It conforms to the requirements of Notes      #
# for Authors for Section E, and has been peer reviewed under the auspices   #
# of the IUCr Commission on Journals.                                        #
#                                                                            #
# Full details of the Crystallographic Information File format               #
# are given in the paper "The Crystallographic Information File (CIF):       #
# a New Standard Archive File for Crystallography" by S. R. Hall, F. H.      #
# Allen and I. D. Brown [Acta Cryst. (1991), A47, 655-685].                  #
#                                                                            #
# The current version of the core CIF dictionary is obtainable from          #
# ftp://ftp.iucr.org/pub/cif_core.dic. The current version number is 2.4.    #
#                                                                            #
# Software is freely available for graphical display of the structure(s) in  #
# this CIF.  For information consult the CIF home page http://www.iucr.org/  #
# cif/home.html                                                              #
#                                                                            #
# This file may be used for bona fide research purposes within the           #
# scientific community so long as proper attribution is given to the journal # 
# article from which it was obtained.                                        #
#                                                                            #
##############################################################################
                                             
data_global
_audit_creation_method
;
manual editing of the CIF file
created by SHELXTL Ver. 6.10
and processed with modiCIfer-03272007.
;
_journal_date_recd_electronic     2010-03-04
_journal_date_accepted     2010-03-12
_journal_name_full     'Acta Crystallographica, Section E'
_journal_year     2010
_journal_volume     66
_journal_issue      4
_journal_page_first     m440
_journal_page_last     m441
_journal_paper_category     QM
_journal_coeditor_code     SI2247
_publ_contact_author_name
;
Guzei, Ilia A.
;
_publ_contact_author_address
;
Department of Chemistry
University of Wisconsin-Madison
1101 University Ave
Madison, WI  53706
USA
;
_publ_contact_author_email     iguzei@chem.wisc.edu
_publ_contact_author_fax     '608-262-0381'
_publ_contact_author_phone     '608-263-4694'
_publ_section_title
;
(1,4,7,10-Tetraoxacyclododecane)(trideuteroacetonitrile)lithium perchlorate
;
loop_
    _publ_author_name
    _publ_author_address
    'Guzei, Ilia A.'
;
Department of Chemistry
University of Wisconsin-Madison
1101 University Ave
Madison, WI 53706
USA
;
    'Spencer, Lara C.'
;
Department of Chemistry
University of Wisconsin-Madison
1101 University Ave
Madison, WI 53706
USA
;
    'Xiao, Lingyun'
;
Small Molecule Process & Product Development
AMGEN
One Amgen Center Drive
Thousand Oaks, CA 91320
USA
;
    'Burnette, Ronald R.'
;
School of Pharmacy
University of Wisconsin-Madison
777 Highland Ave
Madison, WI 53705
USA
;
data_I
_chemical_name_systematic
;
(1,4,7,10-Tetraoxacyclododecane)(trideuteroacetonitrile)lithium perchlorate
;
_chemical_name_common     ?
_chemical_formula_moiety     'C10 H16 D3 Li N O4 +, Cl O4 -'
_chemical_formula_sum     'C10 H16 Cl D3 Li N O8'
_chemical_formula_iupac     '[Li (C8 H16 O4) (C2 D3 N)] Cl O4'
_chemical_formula_weight     323.65
_chemical_melting_point     ?
_symmetry_cell_setting     orthorhombic
_symmetry_space_group_name_H-M     'P b c a'
_symmetry_space_group_name_Hall     '-P 2ac 2ab'
loop_
    _symmetry_equiv_pos_as_xyz
    'x, y, z'
    '-x+1/2, -y, z+1/2'
    '-x, y+1/2, -z+1/2'
    'x+1/2, -y+1/2, -z'
    '-x, -y, -z'
    'x-1/2, y, -z-1/2'
    'x, -y-1/2, z-1/2'
    '-x-1/2, y-1/2, z'
_cell_length_a     12.1605(14)
_cell_length_b     12.6338(15)
_cell_length_c     19.870(2)
_cell_angle_alpha     90.00
_cell_angle_beta     90.00
_cell_angle_gamma     90.00
_cell_volume     3052.7(6)
_cell_formula_units_Z     8
_cell_measurement_reflns_used     999
_cell_measurement_theta_min     2.54
_cell_measurement_theta_max     24.80
_cell_measurement_temperature     100(2)
_exptl_crystal_description     block
_exptl_crystal_colour     colourless
_exptl_crystal_size_max     0.40
_exptl_crystal_size_mid     0.30
_exptl_crystal_size_min     0.20
_exptl_crystal_density_diffrn     1.408
_exptl_crystal_density_meas     ?
_exptl_crystal_density_method     'not measured'
_exptl_crystal_F_000     1360
_exptl_absorpt_coefficient_mu     0.285
_exptl_absorpt_correction_type     'multi-scan'
_exptl_absorpt_process_details
;
(SADABS; Bruker, 2003)
;
_exptl_absorpt_correction_T_min     0.8946
_exptl_absorpt_correction_T_max     0.9452
_exptl_special_details
;
;
_diffrn_ambient_temperature     100(2)
_diffrn_radiation_type     'Mo K\a'
_diffrn_radiation_wavelength     0.71073
_diffrn_radiation_source     'fine-focus sealed tube'
_diffrn_radiation_monochromator     graphite
_diffrn_measurement_device_type     'Bruker CCD-1000 area-detector'
_diffrn_measurement_method     '0.30\% \w and 0.4 \% \f scans'
_diffrn_detector_area_resol_mean     ?
_diffrn_reflns_number     20941
_diffrn_reflns_av_R_equivalents     0.0298
_diffrn_reflns_av_sigmaI/netI     0.0170
_diffrn_reflns_theta_min     2.54
_diffrn_reflns_theta_max     24.80
_diffrn_reflns_theta_full     24.80
_diffrn_measured_fraction_theta_max     0.995
_diffrn_measured_fraction_theta_full     0.995
_diffrn_reflns_limit_h_min     -14
_diffrn_reflns_limit_h_max     14
_diffrn_reflns_limit_k_min     -14
_diffrn_reflns_limit_k_max     14
_diffrn_reflns_limit_l_min     -23
_diffrn_reflns_limit_l_max     23
_refine_special_details
;
Refinement of <i>F</i>^2^ against ALL reflections. The weighted <i>R</i>-factor
wR and goodness of fit <i>S</i> are based on <i>F</i>^2^, conventional
<i>R</i>-factors <i>R</i> are based on <i>F</i>, with <i>F</i> set to zero for
negative <i>F</i>^2^. The threshold expression of <i>F</i>^2^ >
\s(<i>F</i>^2^) is used only for calculating <i>R</i>-factors(gt) etc. and is
not relevant to the choice of reflections for refinement. <i>R</i>-factors
based on <i>F</i>^2^ are statistically about twice as large as those based on
<i>F</i>, and <i>R</i>- factors based on ALL data will be even larger.
;
_reflns_number_total     2621
_reflns_number_gt     2164
_reflns_threshold_expression     I>2\s(I)
_refine_ls_structure_factor_coef     Fsqd
_refine_ls_matrix_type     full
_refine_ls_R_factor_all     0.0859
_refine_ls_R_factor_gt     0.0726
_refine_ls_wR_factor_gt     0.1963
_refine_ls_wR_factor_ref     0.2143
_refine_ls_goodness_of_fit_ref     1.032
_refine_ls_restrained_S_all     1.032
_refine_ls_number_reflns     2621
_refine_ls_number_parameters     191
_refine_ls_number_restraints     0
_refine_ls_hydrogen_treatment     constr
_refine_ls_weighting_scheme     calc
_refine_ls_weighting_details
;
w=1/[\s^2^(Fo^2^)+(0.1041P)^2^+6.1747P] where P=(Fo^2^+2Fc^2^)/3
;
_atom_sites_solution_hydrogens     geom
_atom_sites_solution_primary     direct
_atom_sites_solution_secondary     difmap
_refine_ls_shift/su_max     0.024
_refine_ls_shift/su_mean     0.000
_refine_diff_density_max     0.814
_refine_diff_density_min     -0.359
_refine_ls_extinction_method     none
_refine_ls_extinction_coef     ?
loop_
    _atom_type_symbol
    _atom_type_description
    _atom_type_scat_dispersion_real
    _atom_type_scat_dispersion_imag
    _atom_type_scat_source
    'C' 'C' 0.0033 0.0016
                         'International Tables Vol C Tables 4.2.6.8 and 6.1.1.4'
    'H' 'H' 0.0000 0.0000
                         'International Tables Vol C Tables 4.2.6.8 and 6.1.1.4'
    'Li' 'Li' -0.0003 0.0001
                         'International Tables Vol C Tables 4.2.6.8 and 6.1.1.4'
    'O' 'O' 0.0106 0.0060
                         'International Tables Vol C Tables 4.2.6.8 and 6.1.1.4'
    'Cl' 'Cl' 0.1484 0.1585
                         'International Tables Vol C Tables 4.2.6.8 and 6.1.1.4'
    'N' 'N' 0.0061 0.0033
                         'International Tables Vol C Tables 4.2.6.8 and 6.1.1.4'
_computing_data_collection     'SMART (Bruker, 2003)'
_computing_cell_refinement     'SAINT (Bruker, 2003)'
_computing_data_reduction     'SAINT (Bruker, 2003)'
_computing_structure_solution     'SHELXTL (Sheldrick, 2008)'
_computing_structure_refinement
                 'SHELXTL (Sheldrick, 2008) and <i>FCF_filter</i> (Guzei, 2007)'
_computing_molecular_graphics
                     'SHELXTL (Sheldrick, 2008) and DIAMOND (Brandenburg, 1999)'
_computing_publication_material
;
SHELXTL (Sheldrick, 2008), <i>publCIF</i> (Westrip, 2010) and
<i>modiCIFer</i>
(Guzei, 2007)
;
loop_
    _atom_site_type_symbol
    _atom_site_label
    _atom_site_fract_x
    _atom_site_fract_y
    _atom_site_fract_z
    _atom_site_U_iso_or_equiv
    _atom_site_adp_type
    _atom_site_calc_flag
    _atom_site_refinement_flags
    _atom_site_occupancy
    _atom_site_disorder_assembly
    _atom_site_disorder_group
    Cl Cl1 0.13806(7) 0.22119(7) 0.03636(4) 0.0480(3) Uani d . 1 . .
    O O1 0.0293(2) 0.1535(2) 0.28852(16) 0.0647(8) Uani d . 1 . .
    O O2 0.2455(2) 0.1542(2) 0.27072(15) 0.0672(8) Uani d . 1 . .
    O O3 0.2453(2) -0.0130(3) 0.35435(13) 0.0637(8) Uani d . 1 . .
    O O4 0.0258(2) -0.0332(2) 0.34845(13) 0.0627(8) Uani d . 1 . .
    O O5 0.2322(3) 0.1706(3) 0.06187(18) 0.0885(11) Uani d . 1 . .
    O O6 0.1349(3) 0.2031(4) -0.03414(17) 0.1030(15) Uani d . 1 . .
    O O7 0.1441(3) 0.3323(3) 0.0458(3) 0.1151(17) Uani d . 1 . .
    O O8 0.0413(3) 0.1795(3) 0.06594(17) 0.0792(10) Uani d . 1 . .
    N N1 0.1324(2) -0.0384(3) 0.19108(15) 0.0479(8) Uani d . 1 . .
    Li Li1 0.1361(4) 0.0312(5) 0.2820(3) 0.0427(13) Uani d . 1 . .
    C C1 0.0820(5) 0.2547(4) 0.2874(3) 0.0878(17) Uani d . 1 . .
    H H1A 0.0332 0.3078 0.2662 0.105 Uiso calc R 1 . .
    H H1B 0.0984 0.2782 0.3339 0.105 Uiso calc R 1 . .
    C C2 0.1800(5) 0.2452(4) 0.2504(4) 0.0945(18) Uani d . 1 . .
    H H2A 0.2242 0.3103 0.2563 0.113 Uiso calc R 1 . .
    H H2B 0.1618 0.2387 0.2020 0.113 Uiso calc R 1 . .
    C C3 0.3096(4) 0.1645(5) 0.3295(3) 0.0889(18) Uani d . 1 . .
    H H3A 0.2669 0.2001 0.3654 0.107 Uiso calc R 1 . .
    H H3B 0.3765 0.2068 0.3203 0.107 Uiso calc R 1 . .
    C C4 0.3396(4) 0.0557(6) 0.3504(3) 0.0899(19) Uani d . 1 . .
    H H4A 0.3927 0.0261 0.3176 0.108 Uiso calc R 1 . .
    H H4B 0.3760 0.0584 0.3949 0.108 Uiso calc R 1 . .
    C C5 0.1849(5) -0.0045(5) 0.4155(2) 0.0873(17) Uani d . 1 . .
    H H5A 0.2286 -0.0337 0.4532 0.105 Uiso calc R 1 . .
    H H5B 0.1688 0.0707 0.4253 0.105 Uiso calc R 1 . .
    C C6 0.0857(5) -0.0617(5) 0.4086(2) 0.0805(15) Uani d . 1 . .
    H H6A 0.0387 -0.0483 0.4484 0.097 Uiso calc R 1 . .
    H H6B 0.1024 -0.1384 0.4073 0.097 Uiso calc R 1 . .
    C C7 -0.0691(4) 0.0308(5) 0.3513(3) 0.0782(14) Uani d . 1 . .
    H H7A -0.1077 0.0182 0.3944 0.094 Uiso calc R 1 . .
    H H7B -0.1195 0.0107 0.3143 0.094 Uiso calc R 1 . .
    C C8 -0.0425(4) 0.1423(4) 0.3456(2) 0.0767(14) Uani d . 1 . .
    H H8A -0.1103 0.1844 0.3389 0.092 Uiso calc R 1 . .
    H H8B -0.0055 0.1673 0.3870 0.092 Uiso calc R 1 . .
    C C9 0.1229(3) -0.0579(3) 0.13610(17) 0.0405(8) Uani d . 1 . .
    C C10 0.1084(4) -0.0830(4) 0.06532(18) 0.0582(10) Uani d . 1 . .
    H D10A 0.0403 -0.1235 0.0594 0.087 Uiso calc R 1 . .
    H D10B 0.1709 -0.1251 0.0496 0.087 Uiso calc R 1 . .
    H D10C 0.1040 -0.0173 0.0392 0.087 Uiso calc R 1 . .
loop_
    _atom_site_aniso_label
    _atom_site_aniso_U_11
    _atom_site_aniso_U_22
    _atom_site_aniso_U_33
    _atom_site_aniso_U_12
    _atom_site_aniso_U_13
    _atom_site_aniso_U_23
    Cl1 0.0511(6) 0.0499(6) 0.0430(6) -0.0013(4) 0.0001(4) 0.0025(4)
    O1 0.0504(16) 0.0519(16) 0.092(2) 0.0035(12) 0.0154(15) 0.0002(15)
    O2 0.0497(15) 0.0672(18) 0.085(2) -0.0098(13) 0.0005(15) -0.0171(15)
    O3 0.0570(17) 0.089(2) 0.0449(14) 0.0253(15) -0.0082(12) -0.0116(14)
    O4 0.0598(17) 0.082(2) 0.0460(15) -0.0077(15) 0.0056(13) 0.0086(13)
    O5 0.071(2) 0.102(3) 0.093(2) 0.0072(19) -0.0286(19) 0.019(2)
    O6 0.089(3) 0.175(5) 0.0449(19) 0.010(3) -0.0026(16) -0.001(2)
    O7 0.095(3) 0.057(2) 0.193(5) -0.0080(19) 0.038(3) -0.019(3)
    O8 0.072(2) 0.091(2) 0.075(2) -0.0203(18) 0.0178(16) 0.0094(18)
    N1 0.0537(18) 0.0506(18) 0.0395(17) -0.0010(13) 0.0001(13) -0.0062(13)
    Li1 0.044(3) 0.049(3) 0.034(3) 0.002(2) -0.002(2) -0.007(2)
    C1 0.082(4) 0.054(3) 0.128(5) 0.010(3) 0.006(3) 0.013(3)
    C2 0.103(4) 0.060(3) 0.121(5) -0.015(3) 0.030(4) 0.010(3)
    C3 0.059(3) 0.114(5) 0.093(4) -0.029(3) 0.004(3) -0.044(3)
    C4 0.045(2) 0.143(6) 0.081(3) 0.017(3) -0.021(2) -0.037(4)
    C5 0.089(4) 0.130(5) 0.043(2) 0.027(4) -0.006(2) 0.000(3)
    C6 0.106(4) 0.088(4) 0.047(2) -0.012(3) 0.002(3) 0.013(2)
    C7 0.057(3) 0.111(4) 0.067(3) -0.014(3) 0.012(2) 0.001(3)
    C8 0.054(3) 0.099(4) 0.077(3) 0.020(3) 0.017(2) -0.017(3)
    C9 0.0419(18) 0.0396(18) 0.0401(19) 0.0004(14) -0.0002(14) -0.0042(14)
    C10 0.075(3) 0.064(2) 0.0359(19) 0.005(2) -0.0047(18) -0.0088(17)
_geom_special_details
;
All esds (except the esd in the dihedral angle between two l.s. planes) are
estimated using the full covariance matrix. The cell esds are taken into
account individually in the estimation of esds in distances, angles and
torsion angles; correlations between esds in cell parameters are only used
when they are defined by crystal symmetry. An approximate (isotropic)
treatment of cell esds is used for estimating esds involving l.s. planes.
;
loop_
    _geom_bond_atom_site_label_1
    _geom_bond_atom_site_label_2
    _geom_bond_site_symmetry_2
    _geom_bond_distance
    _geom_bond_publ_flag
    Cl1 O5 . 1.406(3) ?
    Cl1 O8 . 1.416(3) ?
    Cl1 O7 . 1.418(4) ?
    Cl1 O6 . 1.420(4) ?
    O1 C1 . 1.430(6) ?
    O1 C8 . 1.439(5) ?
    O1 Li1 . 2.022(6) yes
    O2 C3 . 1.411(6) ?
    O2 C2 . 1.456(7) ?
    O2 Li1 . 2.058(6) yes
    O3 C5 . 1.424(5) ?
    O3 C4 . 1.440(7) ?
    O3 Li1 . 2.036(6) yes
    O4 C7 . 1.411(6) ?
    O4 C6 . 1.444(6) ?
    O4 Li1 . 2.050(6) yes
    N1 C9 . 1.126(4) ?
    N1 Li1 . 2.010(6) yes
    C1 C2 . 1.405(8) ?
    C1 H1A . 0.9900 ?
    C1 H1B . 0.9900 ?
    C2 H2A . 0.9900 ?
    C2 H2B . 0.9900 ?
    C3 C4 . 1.481(9) ?
    C3 H3A . 0.9900 ?
    C3 H3B . 0.9900 ?
    C4 H4A . 0.9900 ?
    C4 H4B . 0.9900 ?
    C5 C6 . 1.413(8) ?
    C5 H5A . 0.9900 ?
    C5 H5B . 0.9900 ?
    C6 H6A . 0.9900 ?
    C6 H6B . 0.9900 ?
    C7 C8 . 1.449(7) ?
    C7 H7A . 0.9900 ?
    C7 H7B . 0.9900 ?
    C8 H8A . 0.9900 ?
    C8 H8B . 0.9900 ?
    C9 C10 . 1.452(5) ?
    C10 D10A . 0.9800 ?
    C10 D10B . 0.9800 ?
    C10 D10C . 0.9800 ?
loop_
    _geom_angle_atom_site_label_1
    _geom_angle_atom_site_label_2
    _geom_angle_atom_site_label_3
    _geom_angle_site_symmetry_1
    _geom_angle_site_symmetry_3
    _geom_angle
    _geom_angle_publ_flag
    O5 Cl1 O8 . . 111.0(2) ?
    O5 Cl1 O7 . . 111.1(3) ?
    O8 Cl1 O7 . . 110.9(2) ?
    O5 Cl1 O6 . . 107.7(2) ?
    O8 Cl1 O6 . . 109.1(2) ?
    O7 Cl1 O6 . . 106.9(3) ?
    C1 O1 C8 . . 111.9(4) ?
    C1 O1 Li1 . . 113.2(3) ?
    C8 O1 Li1 . . 111.4(3) ?
    C3 O2 C2 . . 117.3(4) ?
    C3 O2 Li1 . . 109.7(3) ?
    C2 O2 Li1 . . 105.8(3) ?
    C5 O3 C4 . . 114.3(4) ?
    C5 O3 Li1 . . 104.2(3) ?
    C4 O3 Li1 . . 108.4(3) ?
    C7 O4 C6 . . 121.5(4) ?
    C7 O4 Li1 . . 109.4(3) ?
    C6 O4 Li1 . . 107.6(3) ?
    C9 N1 Li1 . . 166.0(4) ?
    N1 Li1 O1 . . 112.2(3) ?
    N1 Li1 O3 . . 121.9(3) ?
    O1 Li1 O3 . . 125.7(3) ?
    N1 Li1 O4 . . 113.0(3) ?
    O1 Li1 O4 . . 80.9(2) ?
    O3 Li1 O4 . . 82.1(2) ?
    N1 Li1 O2 . . 104.3(3) ?
    O1 Li1 O2 . . 81.1(2) ?
    O3 Li1 O2 . . 82.1(2) ?
    O4 Li1 O2 . . 142.4(3) ?
    C2 C1 O1 . . 108.1(4) ?
    C2 C1 H1A . . 110.1 ?
    O1 C1 H1A . . 110.1 ?
    C2 C1 H1B . . 110.1 ?
    O1 C1 H1B . . 110.1 ?
    H1A C1 H1B . . 108.4 ?
    C1 C2 O2 . . 112.8(4) ?
    C1 C2 H2A . . 109.0 ?
    O2 C2 H2A . . 109.0 ?
    C1 C2 H2B . . 109.0 ?
    O2 C2 H2B . . 109.0 ?
    H2A C2 H2B . . 107.8 ?
    O2 C3 C4 . . 106.3(4) ?
    O2 C3 H3A . . 110.5 ?
    C4 C3 H3A . . 110.5 ?
    O2 C3 H3B . . 110.5 ?
    C4 C3 H3B . . 110.5 ?
    H3A C3 H3B . . 108.7 ?
    O3 C4 C3 . . 112.3(4) ?
    O3 C4 H4A . . 109.2 ?
    C3 C4 H4A . . 109.2 ?
    O3 C4 H4B . . 109.2 ?
    C3 C4 H4B . . 109.2 ?
    H4A C4 H4B . . 107.9 ?
    C6 C5 O3 . . 108.6(4) ?
    C6 C5 H5A . . 110.0 ?
    O3 C5 H5A . . 110.0 ?
    C6 C5 H5B . . 110.0 ?
    O3 C5 H5B . . 110.0 ?
    H5A C5 H5B . . 108.4 ?
    C5 C6 O4 . . 112.5(4) ?
    C5 C6 H6A . . 109.1 ?
    O4 C6 H6A . . 109.1 ?
    C5 C6 H6B . . 109.1 ?
    O4 C6 H6B . . 109.1 ?
    H6A C6 H6B . . 107.8 ?
    O4 C7 C8 . . 111.8(4) ?
    O4 C7 H7A . . 109.2 ?
    C8 C7 H7A . . 109.2 ?
    O4 C7 H7B . . 109.2 ?
    C8 C7 H7B . . 109.2 ?
    H7A C7 H7B . . 107.9 ?
    O1 C8 C7 . . 107.0(4) ?
    O1 C8 H8A . . 110.3 ?
    C7 C8 H8A . . 110.3 ?
    O1 C8 H8B . . 110.3 ?
    C7 C8 H8B . . 110.3 ?
    H8A C8 H8B . . 108.6 ?
    N1 C9 C10 . . 178.9(4) ?
    C9 C10 D10A . . 109.5 ?
    C9 C10 D10B . . 109.5 ?
    D10A C10 D10B . . 109.5 ?
    C9 C10 D10C . . 109.5 ?
    D10A C10 D10C . . 109.5 ?
    D10B C10 D10C . . 109.5 ?
loop_
    _geom_torsion_atom_site_label_1
    _geom_torsion_atom_site_label_2
    _geom_torsion_atom_site_label_3
    _geom_torsion_atom_site_label_4
    _geom_torsion_site_symmetry_1
    _geom_torsion_site_symmetry_2
    _geom_torsion_site_symmetry_3
    _geom_torsion_site_symmetry_4
    _geom_torsion
    _geom_torsion_publ_flag
    C9 N1 Li1 O1 . . . . 25.1(15) ?
    C9 N1 Li1 O3 . . . . -150.4(12) ?
    C9 N1 Li1 O4 . . . . 114.5(13) ?
    C9 N1 Li1 O2 . . . . -60.9(14) ?
    C1 O1 Li1 N1 . . . . -106.3(4) ?
    C8 O1 Li1 N1 . . . . 126.6(4) ?
    C1 O1 Li1 O3 . . . . 69.1(5) ?
    C8 O1 Li1 O3 . . . . -58.0(5) ?
    C1 O1 Li1 O4 . . . . 142.5(4) ?
    C8 O1 Li1 O4 . . . . 15.4(3) ?
    C1 O1 Li1 O2 . . . . -4.4(4) ?
    C8 O1 Li1 O2 . . . . -131.5(3) ?
    C5 O3 Li1 N1 . . . . -143.2(4) ?
    C4 O3 Li1 N1 . . . . 94.7(4) ?
    C5 O3 Li1 O1 . . . . 41.8(5) ?
    C4 O3 Li1 O1 . . . . -80.3(4) ?
    C5 O3 Li1 O4 . . . . -31.0(4) ?
    C4 O3 Li1 O4 . . . . -153.1(3) ?
    C5 O3 Li1 O2 . . . . 114.8(4) ?
    C4 O3 Li1 O2 . . . . -7.3(3) ?
    C7 O4 Li1 N1 . . . . -99.2(4) ?
    C6 O4 Li1 N1 . . . . 126.9(4) ?
    C7 O4 Li1 O1 . . . . 11.2(3) ?
    C6 O4 Li1 O1 . . . . -122.7(3) ?
    C7 O4 Li1 O3 . . . . 139.4(3) ?
    C6 O4 Li1 O3 . . . . 5.5(4) ?
    C7 O4 Li1 O2 . . . . 73.5(6) ?
    C6 O4 Li1 O2 . . . . -60.4(6) ?
    C3 O2 Li1 N1 . . . . -141.5(4) ?
    C2 O2 Li1 N1 . . . . 91.0(4) ?
    C3 O2 Li1 O1 . . . . 107.7(3) ?
    C2 O2 Li1 O1 . . . . -19.7(4) ?
    C3 O2 Li1 O3 . . . . -20.5(4) ?
    C2 O2 Li1 O3 . . . . -147.9(3) ?
    C3 O2 Li1 O4 . . . . 45.4(6) ?
    C2 O2 Li1 O4 . . . . -82.0(6) ?
    C8 O1 C1 C2 . . . . 155.6(5) ?
    Li1 O1 C1 C2 . . . . 28.7(6) ?
    O1 C1 C2 O2 . . . . -48.1(7) ?
    C3 O2 C2 C1 . . . . -79.4(6) ?
    Li1 O2 C2 C1 . . . . 43.3(6) ?
    C2 O2 C3 C4 . . . . 163.1(4) ?
    Li1 O2 C3 C4 . . . . 42.5(5) ?
    C5 O3 C4 C3 . . . . -82.2(5) ?
    Li1 O3 C4 C3 . . . . 33.5(5) ?
    O2 C3 C4 O3 . . . . -51.2(6) ?
    C4 O3 C5 C6 . . . . 170.3(5) ?
    Li1 O3 C5 C6 . . . . 52.2(5) ?
    O3 C5 C6 O4 . . . . -51.1(6) ?
    C7 O4 C6 C5 . . . . -104.8(5) ?
    Li1 O4 C6 C5 . . . . 22.3(6) ?
    C6 O4 C7 C8 . . . . 90.0(5) ?
    Li1 O4 C7 C8 . . . . -36.3(5) ?
    C1 O1 C8 C7 . . . . -165.9(4) ?
    Li1 O1 C8 C7 . . . . -38.0(5) ?
    O4 C7 C8 O1 . . . . 49.2(5) ?
    Li1 N1 C9 C10 . . . .  -7E1(2)
                                  ?
