# Supplementary material for: (1,4,7,10-Tetra­oxacyclo­dodeca­ne)(trideuteroacetonitrile)lithium perchlorate
Source: Acta Crystallogr Sect E Struct Rep Online. 2010 Mar 24;66(Pt 4):m440–1. doi: 10.1107/S1600536810009530 (PMC2983791; doi:10.1107/S1600536810009530)
Supplement: Supplementary file 2 [file e-66-0m440-Isup2.hkl]

# 
# h,k,l, Fc-squared, Fo-squared, sigma(Fo-squared) and status flag 
# 
data_I
_shelx_title ' BURN03 IN PBCA' 
_shelx_refln_list_code          4 
_shelx_F_calc_maximum      348.79 
_exptl_crystal_F_000      1360.00 
_reflns_d_resolution_high  0.8471 
 
loop_ 
 _symmetry_equiv_pos_as_xyz 
 'x, y, z' 
 '-x+1/2, -y, z+1/2' 
 '-x, y+1/2, -z+1/2' 
 'x+1/2, -y+1/2, -z' 
 '-x, -y, -z' 
 'x-1/2, y, -z-1/2' 
 'x, -y-1/2, z-1/2' 
 '-x-1/2, y-1/2, z' 
 
_cell_length_a    12.1605 
_cell_length_b    12.6338 
_cell_length_c    19.8700 
_cell_angle_alpha  90.000 
_cell_angle_beta   90.000 
_cell_angle_gamma  90.000 
 
_shelx_F_squared_multiplier     1.000 
 
loop_ 
 _refln_index_h 
 _refln_index_k 
 _refln_index_l 
 _refln_F_squared_calc 
 _refln_F_squared_meas 
 _refln_F_squared_sigma 
 _refln_observed_status 
   2   0   0     1998.54     2245.80     86.23 o 
   4   0   0    12931.25    12981.20    573.63 o 
   6   0   0      106.54       72.06      6.36 o 
   8   0   0     9076.39     9615.92    492.40 o 
  10   0   0     5501.27     4981.21    107.16 o 
  12   0   0      384.23      360.78     13.38 o 
  14   0   0        0.34       -0.46      5.58 o 
   2   1   0    41974.31    45838.40    952.27 o 
   4   1   0     1219.75     1190.34     18.92 o 
   6   1   0     1080.28      787.51     17.39 o 
   8   1   0     2342.05     2130.63     31.06 o 
  10   1   0     1567.23     1431.41     24.38 o 
  12   1   0      746.94      702.65     15.21 o 
  14   1   0        2.85       -1.22      3.16 o 
   2   2   0     1091.78     1267.97     18.72 o 
   4   2   0     1332.70     1567.63     31.53 o 
   6   2   0     1615.79     1614.84     30.12 o 
   8   2   0       64.94       55.85      4.52 o 
  10   2   0      341.55      284.97      7.51 o 
  12   2   0      160.47      190.35      6.69 o 
  14   2   0      106.64       86.52      5.59 o 
   2   3   0   121656.28   123539.52   2940.52 o 
   4   3   0      184.24       56.69      2.37 o 
   6   3   0     4018.52     3968.76     58.04 o 
   8   3   0      779.31      739.30     13.53 o 
  10   3   0      529.54      514.72     11.04 o 
  12   3   0      241.01      203.18      7.77 o 
  14   3   0       15.11        0.27      3.88 o 
   0   4   0    21744.92    24999.49    450.25 o 
   2   4   0     1578.77     1590.34     28.68 o 
   4   4   0    10727.83    10741.52    146.41 o 
   6   4   0      494.69      456.02      7.50 o 
   8   4   0      622.15      588.24     10.56 o 
  10   4   0      114.80       79.54      3.89 o 
  12   4   0        1.86       -2.78      2.78 o 
   2   5   0     3640.76     3758.22     54.22 o 
   4   5   0     2736.83     2571.26     41.11 o 
   6   5   0      739.16      793.97     11.95 o 
   8   5   0        2.47        6.67      1.94 o 
  10   5   0      624.59      637.12     13.76 o 
  12   5   0        5.97       -0.98      2.79 o 
   0   6   0    12670.08    11308.02    377.82 o 
   2   6   0      844.38      731.56     12.16 o 
   4   6   0    15735.08    16511.21    267.82 o 
   6   6   0      150.69      216.74      4.61 o 
   8   6   0       27.11       47.45      3.67 o 
  10   6   0      398.06      438.46     12.22 o 
  12   6   0        3.65       -3.21      3.21 o 
   2   7   0     2168.33     2285.30     34.38 o 
   4   7   0       25.82       36.42      2.54 o 
   6   7   0      138.58      114.74      4.69 o 
   8   7   0        3.72       14.33      2.83 o 
  10   7   0       29.49       36.07      4.07 o 
  12   7   0        3.41        4.27      3.59 o 
   0   8   0      706.18      779.13     16.47 o 
   2   8   0      149.81      169.49      4.98 o 
   4   8   0      596.19      619.98     11.54 o 
   6   8   0       24.18       37.63      3.46 o 
   8   8   0      156.18      187.43      6.69 o 
  10   8   0        1.54       -2.78      2.78 o 
  12   8   0       85.57       95.37      6.54 o 
   2   9   0        0.27        3.72      1.86 o 
   4   9   0        6.23        4.12      2.22 o 
   6   9   0      127.78       73.69      4.46 o 
   8   9   0      146.15      174.55      6.70 o 
  10   9   0       25.45       47.64      4.51 o 
   0  10   0     3102.42     2673.26     66.09 o 
   2  10   0      138.62      150.09      5.87 o 
   4  10   0        0.22        0.98      2.34 o 
   6  10   0        0.20       -2.60      2.60 o 
   8  10   0        0.14       -2.84      2.84 o 
  10  10   0       12.17        2.17      3.46 o 
   2  11   0        0.15       16.50      4.96 o 
   4  11   0       55.33       40.18      4.20 o 
   6  11   0      630.91      628.65     14.21 o 
   8  11   0        1.21       11.05      3.92 o 
   0  12   0       38.76      122.43      9.74 o 
   2  12   0       46.29       44.48      4.23 o 
   4  12   0      375.17      359.65     10.32 o 
   6  12   0      120.00      166.26      8.34 o 
   8  12   0       93.02      174.96      9.08 o 
   2  13   0       22.37       24.57      4.00 o 
   4  13   0       26.90       26.32      4.79 o 
   6  13   0       29.62       40.77      5.56 o 
   0  14   0       21.35       74.07      7.81 o 
   2  14   0        6.04       -0.91      3.31 o 
   4  14   0       25.24       26.15      4.97 o 
   1   1   1      447.78      544.92      5.64 o 
   2   1   1     5450.90     6955.75     71.02 o 
   3   1   1     6344.58     8158.04     78.53 o 
   4   1   1      297.64      364.83      4.39 o 
   5   1   1     1417.71     1637.11     19.10 o 
   6   1   1       36.82       23.61      1.79 o 
   7   1   1      804.47      888.12      9.19 o 
   8   1   1      137.34      154.74      3.12 o 
   9   1   1      197.22      248.29      4.38 o 
  10   1   1     1954.59     1812.34     21.12 o 
  11   1   1       94.65      133.90      3.88 o 
  12   1   1       23.66       14.47      2.35 o 
  13   1   1        3.41        6.06      2.44 o 
  14   1   1        3.38       -2.34      2.64 o 
   0   2   1    18790.44    21949.63    369.31 o 
   1   2   1      316.49      330.65      3.54 o 
   3   2   1      172.56      159.48      2.31 o 
   4   2   1    10598.44    12261.78    114.29 o 
   5   2   1     5446.27     5481.07     51.61 o 
   6   2   1       12.44       26.36      1.20 o 
   7   2   1       14.47       58.39      1.73 o 
   8   2   1       94.64       92.99      2.50 o 
   9   2   1      274.00      263.52      4.40 o 
  10   2   1      477.43      376.63      6.75 o 
  11   2   1       22.19       27.99      2.37 o 
  12   2   1       10.86        2.09      2.09 o 
  13   2   1       44.75       34.01      2.81 o 
  14   2   1       44.17       49.29      3.34 o 
   1   3   1     8905.34     9892.80     96.09 o 
   2   3   1     3121.02     3683.64     35.43 o 
   3   3   1      692.81      463.57      5.56 o 
   4   3   1     1535.02     1384.43     13.24 o 
   5   3   1      861.07      711.29      7.67 o 
   6   3   1      870.15      838.15     12.62 o 
   7   3   1      233.03      264.17      3.79 o 
   8   3   1       11.43       14.81      1.42 o 
   9   3   1        9.27       11.99      1.65 o 
  10   3   1       20.68        8.91      1.80 o 
  11   3   1      195.57      161.12      4.17 o 
  12   3   1       31.31       37.30      2.88 o 
  13   3   1       11.97        9.62      2.55 o 
  14   3   1       71.82       74.36      5.35 o 
   0   4   1    32838.25    34914.62    474.29 o 
   1   4   1     8792.28     9501.77     90.00 o 
   2   4   1       81.68       95.24      1.76 o 
   3   4   1     2239.95     2212.77     20.71 o 
   4   4   1     2998.39     2838.97     26.30 o 
   5   4   1     2513.15     2391.85     22.53 o 
   6   4   1      179.99      190.90      3.02 o 
   7   4   1      533.90      560.05      6.77 o 
   8   4   1      815.57      795.28      9.43 o 
   9   4   1     1631.54     1651.23     17.89 o 
  10   4   1       30.40       24.14      2.00 o 
  11   4   1       18.03       22.55      2.40 o 
  12   4   1      203.20      209.68      5.77 o 
  13   4   1      193.11      206.65      6.51 o 
   1   5   1     1558.88     1358.58     17.43 o 
   2   5   1        6.91       51.27      2.14 o 
   3   5   1     1072.28      972.91     10.23 o 
   4   5   1      109.32       46.84      1.54 o 
   5   5   1      232.42      196.38      4.42 o 
   6   5   1      129.59      169.88      2.76 o 
   7   5   1      695.71      774.93      9.11 o 
   8   5   1      350.38      332.33      5.02 o 
   9   5   1        0.57       -0.48      1.47 o 
  10   5   1      165.71      168.03      4.36 o 
  11   5   1      572.28      562.37     10.12 o 
  12   5   1       35.14       21.49      2.84 o 
  13   5   1        8.78        3.91      2.55 o 
   0   6   1     3702.10     4478.29     58.07 o 
   1   6   1     4279.44     3854.59     35.35 o 
   2   6   1      448.93      323.71      5.14 o 
   3   6   1     1340.33     1074.03     11.71 o 
   4   6   1      934.97      830.24      9.14 o 
   5   6   1       62.60       42.46      1.42 o 
   6   6   1       64.30       45.14      1.95 o 
   7   6   1        0.23       -0.78      1.39 o 
   8   6   1      285.84      254.49      5.14 o 
   9   6   1      829.27      782.07     11.24 o 
  10   6   1        9.24        3.49      2.85 o 
  11   6   1       15.53       12.68      2.50 o 
  12   6   1       16.90       13.44      2.78 o 
  13   6   1       33.03       45.06      4.18 o 
   1   7   1     5891.24     5878.20     56.29 o 
   2   7   1      487.53      494.11      6.44 o 
   3   7   1     3853.35     3647.91     37.78 o 
   4   7   1        4.47        0.46      1.18 o 
   5   7   1      484.95      435.47      6.19 o 
   6   7   1      408.80      430.82      6.57 o 
   7   7   1     2647.16     2558.12     32.58 o 
   8   7   1        6.39        7.69      1.88 o 
   9   7   1       17.29       13.14      2.21 o 
  10   7   1        0.00       -1.95      1.95 o 
  11   7   1      544.35      539.55      9.22 o 
  12   7   1        6.22        4.06      2.49 o 
   0   8   1      546.16      512.36     13.65 o 
   1   8   1     1470.79     1548.54     15.14 o 
   2   8   1       36.53       19.14      1.56 o 
   3   8   1      748.54      707.01      8.89 o 
   4   8   1      785.64      859.61     10.56 o 
   5   8   1     5144.27     5010.23     51.93 o 
   6   8   1      269.43      229.83      4.89 o 
   7   8   1       30.77       22.20      2.39 o 
   8   8   1       94.22      110.88      3.84 o 
   9   8   1      631.35      586.44      9.47 o 
  10   8   1        1.85        0.93      2.11 o 
  11   8   1        2.03        3.72      2.28 o 
  12   8   1       16.85       17.36      3.71 o 
   1   9   1     1015.41      935.70     11.21 o 
   2   9   1       69.23       76.17      2.51 o 
   3   9   1      864.57      820.21     10.27 o 
   4   9   1      541.90      479.96      6.94 o 
   5   9   1      316.75      319.29      5.45 o 
   6   9   1       19.23       10.94      2.01 o 
   7   9   1      970.24     1019.73     14.03 o 
   8   9   1        6.94        0.90      1.95 o 
   9   9   1        1.53       -1.91      1.91 o 
  10   9   1      139.11      141.64      4.78 o 
  11   9   1      141.95      167.29      5.20 o 
   0  10   1       16.04       -1.56      2.55 o 
   1  10   1     1328.07     1264.27     17.13 o 
   2  10   1        0.74       -1.12      1.59 o 
   3  10   1      575.23      562.80      7.92 o 
   4  10   1      647.53      656.31      8.99 o 
   5  10   1     1207.16     1328.49     16.52 o 
   6  10   1        8.46       -0.54      1.96 o 
   7  10   1       34.30       37.60      2.86 o 
   8  10   1        0.01       -1.95      1.95 o 
   9  10   1      349.44      353.11      7.24 o 
  10  10   1        0.43       -2.21      2.21 o 
   1  11   1      104.89      139.34      4.25 o 
   2  11   1      274.99      258.87      5.71 o 
   3  11   1     1279.18     1384.03     21.53 o 
   4  11   1       42.60       33.55      2.88 o 
   5  11   1      101.56      111.52      4.38 o 
   6  11   1       95.26       95.83      3.89 o 
   7  11   1      651.13      611.86     10.05 o 
   8  11   1       45.94       40.24      3.52 o 
   9  11   1        0.10       -0.59      2.35 o 
   0  12   1      184.86      138.93      6.32 o 
   1  12   1       81.51      123.16      4.37 o 
   2  12   1        9.76        4.43      2.15 o 
   3  12   1       98.30      135.38      4.50 o 
   4  12   1      200.55      215.68      5.93 o 
   5  12   1      310.52      330.20      8.05 o 
   6  12   1       21.56       21.62      3.05 o 
   7  12   1        7.39       -2.00      2.39 o 
   8  12   1        8.71       13.12      2.68 o 
   1  13   1       60.16       29.72      2.88 o 
   2  13   1        2.75       -2.15      2.15 o 
   3  13   1      118.75      126.93      5.53 o 
   4  13   1        0.93       -2.46      2.46 o 
   5  13   1       35.63       39.08      3.73 o 
   6  13   1       25.46       24.46      3.41 o 
   7  13   1       35.98       55.48      9.74 o 
   0  14   1      138.74      189.50      7.93 o 
   1  14   1       44.98       40.87      3.24 o 
   2  14   1        0.06       -2.29      2.29 o 
   3  14   1        2.37        1.34      2.43 o 
   4  14   1        0.40       -2.01      2.72 o 
   1   0   2     1316.34     1799.94     23.46 o 
   2   0   2      363.51      360.34      5.25 o 
   3   0   2    18327.51    23156.92    295.02 o 
   4   0   2    23416.22    24162.37    307.76 o 
   5   0   2     2627.93     3523.41     45.86 o 
   6   0   2     1210.83     1159.89     17.94 o 
   7   0   2      802.34     1016.34     15.67 o 
   8   0   2      899.72      910.84     16.80 o 
   9   0   2      321.23      365.51      8.25 o 
  10   0   2      136.08      194.87      6.22 o 
  11   0   2       39.17       52.37      3.90 o 
  12   0   2      263.79      264.44      7.85 o 
  13   0   2      912.87      796.97     16.37 o 
  14   0   2      263.50      297.94      9.17 o 
   1   1   2       58.82       77.40      1.05 o 
   2   1   2    18539.75    20790.44    187.83 o 
   3   1   2     6354.13     7003.78     65.12 o 
   4   1   2     3591.55     3190.78     30.26 o 
   5   1   2     1382.05     1372.69     14.11 o 
   6   1   2     6388.01     7105.55     66.84 o 
   7   1   2      100.67       98.39      2.29 o 
   8   1   2     1498.36     1508.11     16.00 o 
   9   1   2       19.80       31.67      2.03 o 
  10   1   2      945.63     1018.01     12.98 o 
  11   1   2       98.19      114.80      3.72 o 
  12   1   2      677.06      682.72     10.07 o 
  13   1   2       50.43       53.09      3.20 o 
  14   1   2      113.33      105.49      4.18 o 
   0   2   2    11020.77    12579.21    161.06 o 
   1   2   2     9696.83    11448.45    127.50 o 
   2   2   2       15.39       34.26      1.03 o 
   3   2   2     4642.39     4039.75     38.92 o 
   4   2   2    11080.37    13242.50    123.33 o 
   5   2   2      916.40     1264.22     14.08 o 
   6   2   2     1818.64     1610.93     16.06 o 
   7   2   2      862.81      815.68      8.94 o 
   8   2   2     4951.54     5560.70     53.02 o 
   9   2   2     1607.41     1474.02     16.05 o 
  10   2   2     1718.78     1727.16     20.25 o 
  11   2   2      103.79      119.34      5.55 o 
  12   2   2      372.81      394.71      7.00 o 
  13   2   2       67.25       56.42      3.26 o 
  14   2   2      285.73      328.85      6.75 o 
   1   3   2     1199.24     1833.00     18.05 o 
   2   3   2     3315.68     3539.37     34.12 o 
   3   3   2     1551.34     1218.46     12.22 o 
   4   3   2       11.50       21.89      0.92 o 
   5   3   2     1233.00     1748.65     18.54 o 
   6   3   2     2928.73     3153.76     30.46 o 
   7   3   2      647.24      809.88     13.18 o 
   8   3   2      440.29      500.54      7.38 o 
   9   3   2      121.71      142.67      3.27 o 
  10   3   2      736.38      792.98     11.58 o 
  11   3   2      368.54      348.20      6.24 o 
  12   3   2      112.24      147.21      4.26 o 
  13   3   2       63.76       78.77      3.84 o 
   0   4   2        9.57       25.56      1.30 o 
   1   4   2     1998.85     2030.37     18.80 o 
   2   4   2       44.70       23.35      0.98 o 
   3   4   2      932.22      792.28      8.39 o 
   4   4   2      230.61      331.99      4.10 o 
   5   4   2     2992.58     3450.94     32.08 o 
   6   4   2      397.47      383.52      4.86 o 
   7   4   2       19.87       18.02      1.27 o 
   8   4   2      505.71      512.06      6.73 o 
   9   4   2        2.46        3.09      1.44 o 
  10   4   2      310.03      338.49      5.64 o 
  11   4   2        1.77       -2.52      2.52 o 
  12   4   2       49.41       55.56      3.81 o 
  13   4   2      105.37      146.86      5.32 o 
   1   5   2      250.79      108.45      3.09 o 
   2   5   2       60.72       73.15      1.67 o 
   3   5   2     3604.22     3464.84     35.69 o 
   4   5   2       33.60       49.76      1.38 o 
   5   5   2     1501.40     1419.39     14.59 o 
   6   5   2      373.48      477.20      5.59 o 
   7   5   2      153.46      137.55      2.71 o 
   8   5   2      658.80      634.11      7.95 o 
   9   5   2      126.69      111.23      3.23 o 
  10   5   2      641.98      663.93     10.51 o 
  11   5   2       21.56       36.90      3.01 o 
  12   5   2       34.67       50.90      3.59 o 
  13   5   2       10.69        6.01      2.75 o 
   0   6   2      335.96      347.33      6.64 o 
   1   6   2      652.41      671.92      7.02 o 
   2   6   2       59.45       83.94      1.93 o 
   3   6   2      945.93      745.15     11.97 o 
   4   6   2      270.76      304.96      4.22 o 
   5   6   2      127.95       66.33      1.74 o 
   6   6   2       35.18       19.36      1.45 o 
   7   6   2      164.01      198.45      4.11 o 
   8   6   2      757.75      807.83     11.76 o 
   9   6   2      103.09      110.23      3.77 o 
  10   6   2       68.18       79.90      3.75 o 
  11   6   2       63.53       89.48      4.26 o 
  12   6   2       22.38       29.32      3.13 o 
  13   6   2       13.92        5.41      2.65 o 
   1   7   2      501.48      452.53      5.19 o 
   2   7   2     2262.57     2359.29     24.35 o 
   3   7   2      192.48      167.36      2.96 o 
   4   7   2        4.39        2.05      0.99 o 
   5   7   2     1058.14      987.55     11.76 o 
   6   7   2       66.34       70.12      2.64 o 
   7   7   2      388.79      370.07      6.50 o 
   8   7   2        8.34        8.16      1.91 o 
   9   7   2       16.78        5.19      2.00 o 
  10   7   2       19.11       30.18      2.69 o 
  11   7   2       19.62       23.40      2.75 o 
  12   7   2       11.87       23.90      3.09 o 
   0   8   2     1954.18     2313.10     31.13 o 
   1   8   2      819.68     1104.19     11.85 o 
   2   8   2       16.73        7.19      1.09 o 
   3   8   2       44.80       35.25      2.29 o 
   4   8   2       24.16        3.08      1.48 o 
   5   8   2       33.03       41.72      2.42 o 
   6   8   2       88.46       76.89      3.06 o 
   7   8   2      221.33      180.32      4.50 o 
   8   8   2        5.03       -1.84      1.84 o 
   9   8   2       98.22       96.33      3.82 o 
  10   8   2        9.48        3.26      2.24 o 
  11   8   2        5.41        4.45      2.51 o 
  12   8   2       19.81       20.73      3.13 o 
   1   9   2      185.81      220.75      4.52 o 
   2   9   2      221.42      252.99      4.43 o 
   3   9   2       10.50       -1.43      1.43 o 
   4   9   2        8.62        9.66      1.70 o 
   5   9   2       45.18       28.62      2.10 o 
   6   9   2       51.67       27.95      2.47 o 
   7   9   2        7.76       13.37      2.29 o 
   8   9   2       66.93       62.44      3.58 o 
   9   9   2       47.17       80.92      3.73 o 
  10   9   2        0.75       -2.16      2.16 o 
  11   9   2       28.20       14.78      2.66 o 
   0  10   2     2709.57     2974.80     51.70 o 
   1  10   2       22.92       13.15      2.06 o 
   2  10   2        8.18        1.70      1.61 o 
   3  10   2       42.13       45.66      2.79 o 
   4  10   2        6.11        9.10      1.94 o 
   5  10   2       56.79       38.77      2.58 o 
   6  10   2       29.94       33.60      2.69 o 
   7  10   2      111.07       88.85      3.71 o 
   8  10   2       40.65       24.97      2.70 o 
   9  10   2       10.96        6.94      2.43 o 
  10  10   2       38.90       39.07      3.31 o 
   1  11   2       82.30       79.58      3.53 o 
   2  11   2      290.06      399.57      7.51 o 
   3  11   2       51.30       45.58      2.94 o 
   4  11   2       29.84       20.92      2.36 o 
   5  11   2        7.17       11.19      2.32 o 
   6  11   2        1.78       -2.09      2.09 o 
   7  11   2       29.40       38.31      3.07 o 
   8  11   2       10.60        6.12      2.64 o 
   9  11   2       36.27       30.96      3.14 o 
   0  12   2       88.79       95.61      5.54 o 
   1  12   2       48.52       98.44      3.99 o 
   2  12   2        6.06        5.96      2.24 o 
   3  12   2        3.39        0.18      2.05 o 
   4  12   2        5.36       -1.43      2.16 o 
   5  12   2       14.25       12.84      2.84 o 
   6  12   2        3.73        1.00      2.48 o 
   7  12   2       10.13        0.94      2.51 o 
   8  12   2        0.56        0.11      2.48 o 
   1  13   2        0.55       -1.28      2.09 o 
   2  13   2      259.87      281.97      6.56 o 
   3  13   2        2.07        3.83      2.37 o 
   4  13   2       13.43       14.41      2.99 o 
   5  13   2       20.73       24.20      3.39 o 
   6  13   2       92.14       96.86      7.64 o 
   0  14   2      277.84      379.24     11.30 o 
   1  14   2        1.06       -0.55      2.41 o 
   2  14   2        6.49        4.22      2.56 o 
   3  14   2       22.79       13.18      3.09 o 
   4  14   2      380.80      403.85      9.49 o 
   1   1   3     8823.85     9298.39     88.26 o 
   2   1   3     4110.19     4362.57     39.59 o 
   3   1   3    18857.48    19968.44    179.59 o 
   4   1   3      114.95      217.29      2.87 o 
   5   1   3      510.57      662.44      7.14 o 
   6   1   3      457.34      448.19      5.35 o 
   7   1   3      792.03      855.73      9.61 o 
   8   1   3      626.65      547.61      6.88 o 
   9   1   3        1.18       -1.42      1.42 o 
  10   1   3        0.64       -0.87      1.77 o 
  11   1   3       87.37       74.38      3.15 o 
  12   1   3       38.94       33.45      2.64 o 
  13   1   3        0.54        1.69      2.11 o 
  14   1   3        1.45       -2.31      2.31 o 
   0   2   3     7969.09     8707.37    110.66 o 
   1   2   3    10604.58    11928.54    107.57 o 
   2   2   3        2.42        2.68      0.52 o 
   3   2   3      778.94      932.09      9.08 o 
   4   2   3      734.59     1006.24     10.22 o 
   5   2   3     1694.36     1782.86     18.16 o 
   6   2   3      121.73       92.50      2.11 o 
   7   2   3       64.32       88.89      3.43 o 
   8   2   3      541.47      540.75      6.63 o 
   9   2   3      621.47      615.09      8.73 o 
  10   2   3       19.64       15.30      2.03 o 
  11   2   3        1.20        2.83      1.95 o 
  12   2   3       34.36       47.32      2.79 o 
  13   2   3        9.32       21.35      2.52 o 
  14   2   3       58.14       47.68      3.53 o 
   1   3   3     2985.35     3478.42     34.55 o 
   2   3   3       36.18       43.33      1.10 o 
   3   3   3      373.25      448.91      6.26 o 
   4   3   3      185.48      120.82      2.13 o 
   5   3   3      376.98      500.26      6.93 o 
   6   3   3       71.96      131.95      2.66 o 
   7   3   3     1344.67     1357.84     14.04 o 
   8   3   3       28.65       20.82      1.40 o 
   9   3   3        1.02        4.89      1.39 o 
  10   3   3        9.49        8.76      1.80 o 
  11   3   3      673.06      717.95     10.83 o 
  12   3   3      217.78      201.00      4.85 o 
  13   3   3        7.52       13.01      2.61 o 
   0   4   3     6930.93     6944.04     88.94 o 
   1   4   3     2519.82     2601.71     24.02 o 
   2   4   3     1144.39      858.23     12.09 o 
   3   4   3       74.77      175.60      2.95 o 
   4   4   3       31.70       54.71      2.04 o 
   5   4   3     3082.91     3562.72     34.21 o 
   6   4   3      515.52      494.82      7.94 o 
   7   4   3       91.09      103.45      2.34 o 
   8   4   3      111.24      103.95      3.82 o 
   9   4   3      164.97      169.08      3.51 o 
  10   4   3        0.86       -0.14      1.55 o 
  11   4   3        2.82        0.22      1.87 o 
  12   4   3      120.12       94.72      4.64 o 
  13   4   3        0.50       -1.24      2.29 o 
   1   5   3     3404.60     3401.52     31.32 o 
   2   5   3        0.77        8.57      0.92 o 
   3   5   3      279.42      200.93      3.89 o 
   4   5   3       74.03       35.04      1.25 o 
   5   5   3       53.52       27.25      1.44 o 
   6   5   3      607.03      783.66      9.09 o 
   7   5   3     1132.84     1169.71     12.49 o 
   8   5   3      206.31      193.73      3.69 o 
   9   5   3        2.34        4.03      1.58 o 
  10   5   3       50.25       52.82      3.59 o 
  11   5   3      369.04      371.24      7.33 o 
  12   5   3       28.90       22.14      3.61 o 
  13   5   3       25.60       34.40      3.38 o 
   0   6   3     1666.46     1676.59     27.13 o 
   1   6   3     3429.77     3128.75     28.97 o 
   2   6   3        3.51       -0.78      0.82 o 
   3   6   3     1812.05     1681.67     17.21 o 
   4   6   3        0.57       10.39      1.11 o 
   5   6   3     7655.69     7579.29     72.86 o 
   6   6   3       55.77       40.25      1.81 o 
   7   6   3      226.78      269.79      6.46 o 
   8   6   3      213.19      199.73      6.94 o 
   9   6   3      815.24      890.57     12.41 o 
  10   6   3      190.03      183.25      4.70 o 
  11   6   3        0.97        0.87      2.11 o 
  12   6   3        1.45       -2.18      2.18 o 
   1   7   3       30.74       38.32      1.59 o 
   2   7   3     3006.58     2958.50     29.21 o 
   3   7   3     2638.96     2343.34     23.54 o 
   4   7   3      408.97      371.38      5.00 o 
   5   7   3      285.20      226.34      3.71 o 
   6   7   3      660.27      694.50     13.38 o 
   7   7   3      585.94      569.80      8.64 o 
   8   7   3      192.40      180.25      4.44 o 
   9   7   3        2.51        1.30      1.94 o 
  10   7   3      368.62      315.49      6.49 o 
  11   7   3       16.96       14.34      2.59 o 
  12   7   3       10.60       19.63      3.03 o 
   0   8   3     2869.07     2602.94     34.82 o 
   1   8   3      207.13      172.47      3.08 o 
   2   8   3       49.24       50.20      2.39 o 
   3   8   3      439.80      426.44      6.09 o 
   4   8   3       46.64       25.44      1.85 o 
   5   8   3      232.11      208.05      4.08 o 
   6   8   3      215.69      204.07      4.34 o 
   7   8   3        0.19       -0.43      1.68 o 
   8   8   3      619.03      661.11     10.52 o 
   9   8   3      305.37      334.95      6.67 o 
  10   8   3      315.28      296.56      6.33 o 
  11   8   3       18.20       18.59      4.41 o 
   1   9   3      524.51      521.53     11.49 o 
   2   9   3      791.63      700.10      8.95 o 
   3   9   3     3451.58     3352.61     35.40 o 
   4   9   3      256.86      239.97      4.50 o 
   5   9   3      363.60      376.18      6.73 o 
   6   9   3      420.58      288.21      5.82 o 
   7   9   3     1096.81     1084.22     14.79 o 
   8   9   3      303.88      311.05      6.43 o 
   9   9   3        3.37        1.55      2.19 o 
  10   9   3       59.95       56.29      3.41 o 
  11   9   3      131.98      114.71      4.57 o 
   0  10   3      608.71      707.64     15.13 o 
   1  10   3      188.41      204.25      4.39 o 
   2  10   3        0.01       -1.49      1.49 o 
   3  10   3      241.99      254.33      4.83 o 
   4  10   3     1330.53     1330.23     15.75 o 
   5  10   3     1791.90     1725.65     20.62 o 
   6  10   3       28.36       24.22      2.56 o 
   7  10   3       85.96       81.54      3.65 o 
   8  10   3      168.87      102.90      4.11 o 
   9  10   3      168.96      185.14      5.29 o 
  10  10   3       11.35       12.66      2.64 o 
   1  11   3      173.79      198.62      4.99 o 
   2  11   3       87.22       44.44      2.89 o 
   3  11   3       24.89       24.35      2.51 o 
   4  11   3       30.36       35.10      2.60 o 
   5  11   3       12.58       16.15      2.29 o 
   6  11   3      272.20      318.01      6.53 o 
   7  11   3       57.23       62.17      4.07 o 
   8  11   3       11.54        5.94      2.43 o 
   9  11   3        8.63        2.95      2.52 o 
   0  12   3        0.65        3.87      3.03 o 
   1  12   3      336.73      318.99      6.75 o 
   2  12   3       25.92       25.10      2.64 o 
   3  12   3       31.50       29.24      2.79 o 
   4  12   3      281.26      228.48      7.35 o 
   5  12   3       59.49       60.44      3.99 o 
   6  12   3       61.86       83.49      4.70 o 
   7  12   3       12.85       13.90      2.81 o 
   8  12   3       12.34       17.16      2.89 o 
   1  13   3       68.26       81.78      3.95 o 
   2  13   3      183.71      241.47      6.01 o 
   3  13   3       58.34       64.80      3.65 o 
   4  13   3       14.31       17.75      2.89 o 
   5  13   3       13.74        9.09      3.00 o 
   6  13   3      247.81      215.08      6.85 o 
   0  14   3        4.46       -0.10      3.54 o 
   1  14   3        0.07       -1.29      2.37 o 
   2  14   3        0.53       -2.27      2.27 o 
   3  14   3        0.21       -2.63      2.63 o 
   4  14   3       75.75       80.18      4.85 o 
   0   0   4      569.88      717.74     14.14 o 
   1   0   4    39472.64    42234.04    558.63 o 
   2   0   4     4415.70     3538.54     45.67 o 
   4   0   4     3929.02     4360.28     56.22 o 
   5   0   4     2893.26     2710.13     35.72 o 
   6   0   4      893.55      813.36     11.91 o 
   7   0   4       17.55       28.31      1.74 o 
   8   0   4     1830.60     1659.99     36.45 o 
   9   0   4     4264.16     4301.64     65.53 o 
  10   0   4      269.25      248.98      6.92 o 
  11   0   4        0.98       -0.62      2.48 o 
  12   0   4       25.51       25.98      4.51 o 
  13   0   4       11.62        4.17      3.19 o 
  14   0   4      118.32      100.18      6.43 o 
   1   1   4    28367.57    30744.04    277.26 o 
   2   1   4    47256.25    49204.44    441.72 o 
   3   1   4       27.85        1.70      0.63 o 
   4   1   4      289.74      192.44      2.65 o 
   5   1   4      187.12       32.61      1.50 o 
   6   1   4      576.89      518.88      6.00 o 
   7   1   4      320.13      288.71      4.04 o 
   8   1   4     1059.60      921.76     10.47 o 
   9   1   4        5.83        7.43      1.65 o 
  10   1   4      558.74      521.04      7.81 o 
  11   1   4     1472.76     1411.48     17.33 o 
  12   1   4       79.80       60.02      3.05 o 
  13   1   4       22.14       27.70      2.68 o 
  14   1   4        3.08        1.59      2.40 o 
   0   2   4   112311.96   111668.70   1420.67 o 
   1   2   4    21621.32    25246.35    227.47 o 
   2   2   4     1185.93      945.57      9.09 o 
   3   2   4     4309.78     3887.10     35.48 o 
   4   2   4     1377.14     1114.81     10.86 o 
   5   2   4      495.74      576.54      6.47 o 
   6   2   4       14.98        0.37      0.84 o 
   7   2   4        8.36        9.35      1.08 o 
   8   2   4     1005.22      996.45     10.92 o 
   9   2   4      164.71      137.44      3.40 o 
  10   2   4      653.33      535.11     10.20 o 
  11   2   4        3.01        7.48      2.05 o 
  12   2   4        9.16       12.76      2.97 o 
  13   2   4      284.97      279.97      6.01 o 
   1   3   4     1926.96     2296.52     21.11 o 
   2   3   4       53.20       19.13      0.80 o 
   3   3   4      651.58      562.34      6.09 o 
   4   3   4     2318.40     1825.85     18.45 o 
   5   3   4        4.70        0.86      0.89 o 
   6   3   4      782.94      955.48     10.85 o 
   7   3   4      400.25      429.73      5.50 o 
   8   3   4       21.57       12.05      1.27 o 
   9   3   4        4.44        3.65      1.40 o 
  10   3   4        0.97        0.06      1.56 o 
  11   3   4       49.37       45.27      2.82 o 
  12   3   4       53.11       33.26      2.84 o 
  13   3   4       19.32       10.49      2.49 o 
   0   4   4      255.55      270.12      4.76 o 
   1   4   4      908.24      675.26      7.66 o 
   2   4   4      281.96      242.78      3.10 o 
   3   4   4      598.36      376.37      4.59 o 
   4   4   4     9296.05    10386.72     94.21 o 
   5   4   4      159.50      218.40      3.19 o 
   6   4   4     1296.55     1285.23     13.27 o 
   7   4   4      250.95      142.69      2.77 o 
   8   4   4      133.38      124.53      2.93 o 
   9   4   4      179.78      182.63      3.87 o 
  10   4   4        8.83        6.80      1.71 o 
  11   4   4       11.97       14.67      2.24 o 
  12   4   4      167.70      172.83      5.75 o 
  13   4   4       64.10       65.79      3.97 o 
   1   5   4      184.40      228.02      3.30 o 
   2   5   4     7212.88     7477.96     69.99 o 
   3   5   4     4822.74     5688.70     53.65 o 
   4   5   4       82.98       52.42      1.50 o 
   5   5   4     2950.28     2887.23     27.16 o 
   6   5   4      808.46      920.98     10.04 o 
   7   5   4      291.68      316.39      5.25 o 
   8   5   4        7.79        3.12      1.48 o 
   9   5   4       15.98       19.81      1.96 o 
  10   5   4        0.06       -1.67      1.67 o 
  11   5   4       16.83       25.69      2.66 o 
  12   5   4       88.98       76.60      3.95 o 
  13   5   4        7.93       15.71      3.02 o 
   0   6   4      436.62      398.54      6.53 o 
   1   6   4     1370.88     1253.81     17.37 o 
   2   6   4       70.40       55.92      2.25 o 
   3   6   4     1682.52     1568.34     16.12 o 
   4   6   4        4.66       -0.91      0.91 o 
   5   6   4     2572.99     2592.40     25.92 o 
   6   6   4       99.95       53.59      2.06 o 
   7   6   4      125.42       82.95      2.57 o 
   8   6   4      252.47      231.81      4.96 o 
   9   6   4      217.35      209.81      4.88 o 
  10   6   4        0.07        1.39      2.00 o 
  11   6   4        0.79       -0.77      2.06 o 
  12   6   4        0.09       -1.08      2.45 o 
   1   7   4     1272.75     1152.06     11.49 o 
   2   7   4      376.24      304.31      4.29 o 
   3   7   4       89.63       61.75      2.57 o 
   4   7   4      101.98      103.28      3.59 o 
   5   7   4       44.05       68.37      2.14 o 
   6   7   4       53.61       60.38      2.56 o 
   7   7   4       33.27       52.22      3.63 o 
   8   7   4       23.96       20.97      2.22 o 
   9   7   4        0.49       -1.83      1.83 o 
  10   7   4      149.28      176.80      4.87 o 
  11   7   4      118.58      130.68      4.78 o 
  12   7   4        0.02       -2.51      2.51 o 
   0   8   4      547.83      588.94      9.46 o 
   1   8   4        8.92        5.49      1.31 o 
   2   8   4       52.17       75.80      2.17 o 
   3   8   4       89.90       64.47      2.08 o 
   4   8   4      537.85      637.52      8.39 o 
   5   8   4       22.51       53.33      2.47 o 
   6   8   4       14.99       20.97      2.05 o 
   7   8   4      371.36      368.28      6.63 o 
   8   8   4        1.73       -0.71      1.91 o 
   9   8   4        0.07       -1.94      2.20 o 
  10   8   4       27.14       39.52      3.03 o 
  11   8   4        2.89        5.01      2.48 o 
   1   9   4      459.05      398.67      5.83 o 
   2   9   4      382.80      384.43      5.84 o 
   3   9   4      186.83      219.24      4.24 o 
   4   9   4       40.78       40.12      2.38 o 
   5   9   4      330.25      258.28      5.08 o 
   6   9   4      345.55      323.40      5.94 o 
   7   9   4        2.63        1.11      1.98 o 
   8   9   4       49.45       42.37      3.02 o 
   9   9   4        4.66        7.91      2.58 o 
  10   9   4        1.92       -2.13      2.13 o 
  11   9   4        8.59       11.04      2.79 o 
   0  10   4      101.85      119.22      5.32 o 
   1  10   4        2.32       10.92      1.86 o 
   2  10   4      181.01      187.91      4.71 o 
   3  10   4       51.14       45.32      2.57 o 
   4  10   4      390.42      326.46      5.66 o 
   5  10   4      117.89      150.84      4.16 o 
   6  10   4       59.37       60.29      3.59 o 
   7  10   4       95.78      124.43      4.28 o 
   8  10   4        0.73       -1.28      2.07 o 
   9  10   4       10.33       13.09      2.59 o 
  10  10   4        6.58       -2.35      2.35 o 
   1  11   4       73.03       75.16      3.56 o 
   2  11   4       45.14       75.34      3.47 o 
   3  11   4      255.98      178.37      4.85 o 
   4  11   4        2.56       -0.61      1.96 o 
   5  11   4       35.95       30.06      2.71 o 
   6  11   4        9.59       22.18      2.64 o 
   7  11   4      119.75      151.44      4.78 o 
   8  11   4        5.17       -2.35      2.35 o 
   9  11   4        2.87       -2.70      2.70 o 
   0  12   4       47.14       23.15      3.54 o 
   1  12   4      131.59      103.24      4.07 o 
   2  12   4       25.42       18.96      2.54 o 
   3  12   4       23.99        4.26      2.28 o 
   4  12   4       58.42       51.95      3.55 o 
   5  12   4       80.90       74.17      4.36 o 
   6  12   4       10.96        7.40      2.61 o 
   7  12   4       16.25       34.61      3.37 o 
   8  12   4       26.13       16.38      2.94 o 
   1  13   4       13.30        5.49      2.34 o 
   2  13   4       56.71       50.40      3.35 o 
   3  13   4       34.23       45.12      3.40 o 
   4  13   4        0.19       -2.32      2.32 o 
   5  13   4       11.00        3.29      2.89 o 
   6  13   4      111.19      104.81      5.48 o 
   0  14   4        9.51       -3.69      3.69 o 
   1  14   4       44.03       12.86      2.75 o 
   2  14   4        1.48        0.01      2.45 o 
   3  14   4        8.82       -1.66      2.54 o 
   4  14   4        0.05       -1.82      2.94 o 
   1   1   5      314.84      449.64      5.21 o 
   2   1   5     7250.20     7547.81     68.12 o 
   3   1   5     4145.67     3893.27     35.52 o 
   4   1   5       13.24       15.67      0.92 o 
   5   1   5       82.86       78.17      1.71 o 
   6   1   5      657.85      737.92      7.83 o 
   7   1   5        0.14        2.45      0.97 o 
   8   1   5        9.67        8.00      1.21 o 
   9   1   5       17.16       49.40      2.15 o 
  10   1   5      376.78      375.32      6.26 o 
  11   1   5       33.30       46.32      2.70 o 
  12   1   5       59.86       54.55      3.00 o 
  13   1   5        7.85        7.43      3.06 o 
   0   2   5       40.71       79.02      3.11 o 
   1   2   5     3230.05     3238.73     29.57 o 
   2   2   5      820.27      693.12      6.93 o 
   3   2   5       23.96       57.62      1.33 o 
   4   2   5     7821.28     8606.26     77.96 o 
   5   2   5     2933.46     3033.52     28.20 o 
   6   2   5      798.00      757.91      8.35 o 
   7   2   5      135.60      178.37      3.05 o 
   8   2   5     1519.08     1483.41     16.87 o 
   9   2   5      164.26      164.59      3.61 o 
  10   2   5      210.66      213.81      4.38 o 
  11   2   5        1.55       -1.37      1.69 o 
  12   2   5       15.28       10.31      2.19 o 
  13   2   5       23.17       27.01      2.77 o 
   1   3   5     2605.56     3376.76     30.84 o 
   2   3   5      602.65      862.28      8.55 o 
   3   3   5     1547.04     1777.60     16.86 o 
   4   3   5      689.25      809.60      8.26 o 
   5   3   5      557.22      618.98      6.95 o 
   6   3   5     3174.13     3066.42     30.73 o 
   7   3   5      557.72      629.23      8.11 o 
   8   3   5      241.88      218.96      3.70 o 
   9   3   5        2.08       -1.09      1.36 o 
  10   3   5     1479.83     1467.17     18.09 o 
  11   3   5       42.39       31.41      2.37 o 
  12   3   5        2.38        5.97      2.20 o 
  13   3   5        7.26        2.84      2.29 o 
   0   4   5     2051.55     2226.06     31.23 o 
   1   4   5       97.59      108.50      1.85 o 
   2   4   5      181.88      148.74      2.29 o 
   3   4   5     1505.93     1587.42     16.59 o 
   4   4   5      227.71      297.65      4.03 o 
   5   4   5     3316.37     3589.26     35.24 o 
   6   4   5      717.67      572.60      6.97 o 
   7   4   5      299.62      216.81      3.57 o 
   8   4   5        1.60       -1.14      1.14 o 
   9   4   5       30.79       42.08      2.14 o 
  10   4   5      301.20      277.26      6.26 o 
  11   4   5       74.88       94.10      3.56 o 
  12   4   5       87.71       99.30      3.95 o 
  13   4   5       88.18       79.27      4.67 o 
   1   5   5      667.41      619.17      6.52 o 
   2   5   5      833.99      680.92      7.90 o 
   3   5   5     2490.73     2554.02     23.93 o 
   4   5   5      130.46      113.03      2.13 o 
   5   5   5       85.90      103.51      2.14 o 
   6   5   5        0.24       -0.72      1.18 o 
   7   5   5      324.98      270.85      4.16 o 
   8   5   5       38.47       36.42      2.09 o 
   9   5   5        8.77        7.60      1.70 o 
  10   5   5       81.85       75.52      4.90 o 
  11   5   5        1.99       -1.19      2.02 o 
  12   5   5      118.16      109.38      4.64 o 
  13   5   5        1.41        1.19      2.54 o 
   0   6   5     5652.02     5743.52     74.08 o 
   1   6   5       76.25       81.07      2.87 o 
   2   6   5      218.11      191.67      3.94 o 
   3   6   5        9.14       22.53      1.70 o 
   4   6   5      363.16      478.74      6.66 o 
   5   6   5       30.95       31.65      2.10 o 
   6   6   5      557.22      464.59      6.36 o 
   7   6   5        0.69        4.13      1.39 o 
   8   6   5      869.17      841.80     10.89 o 
   9   6   5      103.81      120.37      3.84 o 
  10   6   5      233.78      223.71      5.23 o 
  11   6   5        0.61       -1.96      1.96 o 
  12   6   5      352.97      373.79      8.20 o 
   1   7   5     1404.90     1376.87     13.57 o 
   2   7   5     1099.86     1166.46     12.48 o 
   3   7   5       20.40       16.52      1.37 o 
   4   7   5      292.06      266.89      5.05 o 
   5   7   5       66.04       45.91      2.06 o 
   6   7   5     1727.84     1778.80     20.79 o 
   7   7   5      167.90      220.29      4.79 o 
   8   7   5      123.69      140.11      4.24 o 
   9   7   5        0.58        0.56      1.88 o 
  10   7   5       37.75       31.42      2.75 o 
  11   7   5      131.01      129.37      5.30 o 
  12   7   5      105.59      139.89      5.94 o 
   0   8   5       17.19        8.38      1.86 o 
   1   8   5     3118.17     3154.67     31.32 o 
   2   8   5        0.27       -0.36      1.12 o 
   3   8   5      573.26      501.32      6.46 o 
   4   8   5     3500.15     3572.52     39.04 o 
   5   8   5      130.59      126.20      3.47 o 
   6   8   5      845.91      804.54     10.85 o 
   7   8   5       28.99       37.87      2.68 o 
   8   8   5       60.71       52.79      3.20 o 
   9   8   5      549.46      520.86      8.81 o 
  10   8   5       41.68       34.84      3.66 o 
  11   8   5        1.58        0.15      2.36 o 
   1   9   5      531.52      523.85      7.12 o 
   2   9   5     1778.76     1834.18     20.34 o 
   3   9   5       61.42       85.53      2.82 o 
   4   9   5      186.99      184.56      4.27 o 
   5   9   5        2.75        5.16      1.89 o 
   6   9   5     1603.91     1524.41     18.51 o 
   7   9   5       93.10       95.27      3.69 o 
   8   9   5      188.46      170.02      4.72 o 
   9   9   5        2.53       -0.92      2.16 o 
  10   9   5      146.95      148.64      4.89 o 
  11   9   5      100.58       97.23     10.91 o 
   0  10   5     1512.42     1617.88     30.12 o 
   1  10   5       65.44       94.60      3.49 o 
   2  10   5       84.25       69.52      2.89 o 
   3  10   5       13.53       22.67      2.39 o 
   4  10   5     1063.62     1168.85     14.17 o 
   5  10   5        5.93        2.25      1.98 o 
   6  10   5      378.97      404.43      9.24 o 
   7  10   5       13.94       25.29      2.65 o 
   8  10   5      406.41      375.85      7.41 o 
   9  10   5        0.18       -2.19      2.19 o 
  10  10   5       30.85       28.08      3.13 o 
   1  11   5      114.94      104.06      3.87 o 
   2  11   5      357.00      292.30      6.26 o 
   3  11   5      119.42      113.23      4.11 o 
   4  11   5      105.85      123.10      4.24 o 
   5  11   5      110.30      145.03      4.57 o 
   6  11   5      218.23      278.95      6.15 o 
   7  11   5       30.19       44.27      3.15 o 
   8  11   5      138.27      137.81      4.82 o 
   9  11   5        2.00        0.17      2.49 o 
   0  12   5      315.95      281.68      8.95 o 
   1  12   5       60.57       43.63      3.08 o 
   2  12   5       42.14       38.15      2.98 o 
   3  12   5       37.48       26.96      2.71 o 
   4  12   5      398.41      387.21      8.57 o 
   5  12   5      163.68      187.83      6.00 o 
   6  12   5       15.56       14.04      2.91 o 
   7  12   5       11.68        8.61      2.82 o 
   1  13   5        3.88       -0.84      2.23 o 
   2  13   5      247.74      285.32      6.67 o 
   3  13   5       32.82       43.13      3.45 o 
   4  13   5       13.58        3.54      2.55 o 
   5  13   5        5.08        3.13      2.85 o 
   6  13   5       15.42        6.11      3.09 o 
   0  14   5       57.36       39.15      4.81 o 
   1  14   5        0.01       -0.11      2.54 o 
   2  14   5       22.86       28.02      3.26 o 
   3  14   5        8.18       10.27      2.95 o 
   0   0   6       40.11       25.72      6.99 o 
   1   0   6    12085.45    12946.48    164.60 o 
   2   0   6     2022.26     1393.83     18.73 o 
   3   0   6      117.62       45.17      1.73 o 
   4   0   6     1401.45     1544.74     21.02 o 
   5   0   6     4998.23     5152.37     66.60 o 
   6   0   6      797.41      770.98     11.56 o 
   7   0   6      172.35      204.02      4.94 o 
   8   0   6      276.08      310.50      6.59 o 
   9   0   6     1545.28     1422.06     24.28 o 
  10   0   6      209.84      166.88      5.57 o 
  11   0   6      116.10      119.20      5.31 o 
  12   0   6       70.90       71.67      4.52 o 
  13   0   6       94.45      111.16      6.56 o 
   1   1   6      324.75      222.35      2.81 o 
   2   1   6     2333.74     2460.90     22.74 o 
   3   1   6     4440.96     3851.62     35.27 o 
   4   1   6      300.68      138.96      2.22 o 
   5   1   6       30.97       88.18      1.88 o 
   6   1   6     4906.18     4995.83     46.04 o 
   7   1   6     1711.53     1900.92     19.07 o 
   8   1   6      105.27       89.05      2.43 o 
   9   1   6        4.81        2.94      1.35 o 
  10   1   6        6.46        1.96      1.63 o 
  11   1   6      690.42      663.89      9.59 o 
  12   1   6        1.13        3.06      2.20 o 
  13   1   6       12.37        9.40      2.31 o 
   0   2   6     8910.14     8057.63    103.03 o 
   1   2   6       30.02        3.32      0.52 o 
   2   2   6        2.01       -0.51      0.51 o 
   3   2   6      684.67      999.18      9.86 o 
   4   2   6     5159.52     4951.46     45.24 o 
   5   2   6     4318.39     4531.56     41.45 o 
   6   2   6      189.37      182.16      2.83 o 
   7   2   6        8.67       33.07      1.76 o 
   8   2   6      180.46      165.51      3.10 o 
   9   2   6      479.48      529.86      7.31 o 
  10   2   6      354.03      290.41      6.51 o 
  11   2   6        4.20        1.18      2.68 o 
  12   2   6       53.87       51.89      2.90 o 
  13   2   6      551.12      501.79      9.48 o 
   1   3   6     3276.25     3488.94     32.07 o 
   2   3   6      203.85      181.45      2.46 o 
   3   3   6     3152.80     3260.68     31.62 o 
   4   3   6       26.64       20.46      1.06 o 
   5   3   6       10.23       -0.80      0.80 o 
   6   3   6      114.22      124.12      2.47 o 
   7   3   6     2595.36     2580.86     26.33 o 
   8   3   6      554.57      537.39      6.96 o 
   9   3   6        1.48        1.79      2.33 o 
  10   3   6      140.87      137.83      3.90 o 
  11   3   6      428.16      427.17      7.82 o 
  12   3   6       90.70       90.96      3.85 o 
  13   3   6       17.68       15.06      2.60 o 
   0   4   6     3386.81     3703.23     48.11 o 
   1   4   6     2216.38     2090.56     19.60 o 
   2   4   6        1.62       -0.06      0.64 o 
   3   4   6      273.93      204.49      2.86 o 
   4   4   6      379.06      422.25      5.12 o 
   5   4   6        0.58        9.39      1.02 o 
   6   4   6     1117.20      886.55     10.68 o 
   7   4   6        5.95        1.95      1.36 o 
   8   4   6     1553.17     1747.39     18.97 o 
   9   4   6     2203.01     2337.69     24.60 o 
  10   4   6      145.42      155.63      4.50 o 
  11   4   6        0.61       -0.20      2.32 o 
  12   4   6       17.31       31.77      2.78 o 
  13   4   6        0.15       -2.33      2.33 o 
   1   5   6      103.39       72.33      1.81 o 
   2   5   6       23.35       20.90      1.35 o 
   3   5   6       70.94      152.53      2.62 o 
   4   5   6       86.21       75.63      3.06 o 
   5   5   6       12.36       39.31      2.70 o 
   6   5   6      297.03      292.59      4.98 o 
   7   5   6      288.62      357.91      9.57 o 
   8   5   6       82.93       66.10      2.62 o 
   9   5   6        7.03       14.40      2.20 o 
  10   5   6        2.27       -1.68      1.68 o 
  11   5   6       49.27       50.11      3.26 o 
  12   5   6        0.81       -2.77      2.77 o 
   0   6   6       46.87       50.34      2.16 o 
   1   6   6       13.79       21.70      1.14 o 
   2   6   6      193.74      190.05      3.54 o 
   3   6   6      358.80      335.95      4.26 o 
   4   6   6      189.61      171.93      2.81 o 
   5   6   6      296.64      306.89      4.49 o 
   6   6   6       14.46        6.84      1.38 o 
   7   6   6       62.63       46.82      2.90 o 
   8   6   6       48.57       48.56      2.48 o 
   9   6   6      139.23      140.33      4.54 o 
  10   6   6      102.56      132.54      4.30 o 
  11   6   6       17.53       12.42      2.52 o 
  12   6   6        0.42       -2.27      2.27 o 
   1   7   6       36.76       57.37      1.70 o 
   2   7   6     1417.91     1532.50     16.02 o 
   3   7   6      131.61      124.41      2.66 o 
   4   7   6       65.02       70.97      2.40 o 
   5   7   6       33.97       20.64      1.53 o 
   6   7   6      151.12      183.39      3.74 o 
   7   7   6      540.34      607.87      8.77 o 
   8   7   6       17.78       27.02      2.91 o 
   9   7   6        5.55        3.27      1.96 o 
  10   7   6      285.68      259.71      5.82 o 
  11   7   6      142.92      172.56      5.26 o 
  12   7   6        5.92        6.18      2.70 o 
   0   8   6       80.11      112.41      3.94 o 
   1   8   6        4.49       20.82      1.58 o 
   2   8   6      101.63       84.06      2.81 o 
   3   8   6       97.57       71.40      2.43 o 
   4   8   6      296.76      251.69      4.57 o 
   5   8   6      199.66      181.77      4.07 o 
   6   8   6      398.66      361.93      6.19 o 
   7   8   6       74.26       91.56      3.53 o 
   8   8   6       17.06       20.47      2.43 o 
   9   8   6        6.90        6.10      2.18 o 
  10   8   6       49.74       61.55      3.42 o 
  11   8   6        9.32        7.91      2.56 o 
   1   9   6      498.60      457.63      6.57 o 
   2   9   6      578.55      589.45      7.95 o 
   3   9   6        0.04       -0.82      1.46 o 
   4   9   6       18.77       34.90      2.24 o 
   5   9   6       59.86       55.22      2.96 o 
   6   9   6        0.09        0.65      1.87 o 
   7   9   6       44.93       55.03      3.13 o 
   8   9   6        2.91        2.30      2.79 o 
   9   9   6        3.56        3.55      2.24 o 
  10   9   6        4.72       -0.76      2.38 o 
   0  10   6        0.04        8.04      2.73 o 
   1  10   6      206.84      223.92      5.65 o 
   2  10   6      194.67      151.98      4.79 o 
   3  10   6       43.13       28.81      2.35 o 
   4  10   6       57.79       40.95      2.55 o 
   5  10   6      159.19      215.35      4.88 o 
   6  10   6       72.71       93.29      4.41 o 
   7  10   6       20.94       11.52      2.68 o 
   8  10   6       11.97       34.19      2.99 o 
   9  10   6       83.10       78.75      3.90 o 
   1  11   6       39.80       51.33      3.05 o 
   2  11   6       18.63       -2.01      2.01 o 
   3  11   6       47.68       32.92      2.65 o 
   4  11   6      115.78       90.46      3.74 o 
   5  11   6        0.24       -2.08      2.08 o 
   6  11   6        3.51       -1.51      2.02 o 
   7  11   6       12.97       17.83      2.73 o 
   8  11   6       12.02       11.71      3.13 o 
   0  12   6      491.93      582.62     14.11 o 
   1  12   6       27.15       32.45      2.85 o 
   3  12   6       39.58       39.17      3.09 o 
   4  12   6       33.02       27.12      3.33 o 
   5  12   6       21.97       22.43      3.07 o 
   6  12   6        0.79       -0.42      2.49 o 
   7  12   6       12.05       10.51      2.94 o 
   1  13   6      154.22      146.52      5.03 o 
   2  13   6       42.51       62.64      3.67 o 
   3  13   6      122.73      118.22      4.91 o 
   4  13   6        9.47        3.27      2.68 o 
   5  13   6       68.97       63.58      4.36 o 
   6  13   6       15.14       15.39     10.08 o 
   0  14   6       15.10       -1.40      3.62 o 
   1  14   6       41.04       54.51      3.70 o 
   2  14   6        6.31        1.36      2.61 o 
   3  14   6       35.25       34.11      3.66 o 
   1   1   7     1185.69      976.44     10.01 o 
   2   1   7      394.80      363.84      4.69 o 
   3   1   7     6134.09     6082.61     58.21 o 
   4   1   7      122.28       68.84      1.64 o 
   5   1   7        7.43        9.54      0.96 o 
   6   1   7       50.75       27.69      1.37 o 
   7   1   7      705.11      604.70      7.15 o 
   8   1   7      142.39      122.29      2.80 o 
   9   1   7       35.75       50.37      2.14 o 
  10   1   7      246.40      304.93      5.53 o 
  11   1   7       61.19       54.19      2.81 o 
  12   1   7        0.59       -1.84      1.84 o 
  13   1   7        0.24       -2.12      2.12 o 
   0   2   7      230.69      142.57      2.79 o 
   1   2   7      169.77      243.49      3.18 o 
   2   2   7      152.73      106.50      1.76 o 
   3   2   7      510.77      546.32      5.86 o 
   4   2   7        2.16        2.49      0.78 o 
   5   2   7      748.15      828.00      9.07 o 
   6   2   7        0.72       -0.84      0.84 o 
   7   2   7       14.80        0.70      1.20 o 
   8   2   7      285.28      303.10      4.51 o 
   9   2   7      484.25      483.58      6.92 o 
  10   2   7        7.28        6.45      1.73 o 
  11   2   7       14.75       14.40      2.08 o 
  12   2   7       20.03        9.85      2.14 o 
  13   2   7       34.34       37.78      2.89 o 
   1   3   7       11.08       12.69      0.77 o 
   2   3   7      501.81      651.02      6.76 o 
   3   3   7     1333.18     1259.02     12.93 o 
   4   3   7       52.77       50.69      1.47 o 
   5   3   7       37.72      116.03      2.21 o 
   6   3   7        2.00       -0.82      1.00 o 
   7   3   7       87.67      102.54      2.48 o 
   8   3   7        5.68        0.36      1.48 o 
   9   3   7       13.58       18.40      1.85 o 
  10   3   7        0.83       -0.99      1.79 o 
  11   3   7       14.62       15.37      2.05 o 
  12   3   7       56.36       68.19      3.44 o 
  13   3   7        5.86        7.50      2.49 o 
   0   4   7     1717.26     2403.44     31.78 o 
   1   4   7      352.91      347.79      4.10 o 
   2   4   7       21.50       20.87      1.05 o 
   3   4   7        8.19       28.86      1.16 o 
   4   4   7       21.06       -0.14      0.78 o 
   5   4   7     1166.74     1236.38     13.51 o 
   6   4   7      497.76      560.40      6.93 o 
   7   4   7        6.07        2.73      1.30 o 
   8   4   7      124.64      154.70      3.29 o 
   9   4   7        0.07       -1.45      1.45 o 
  10   4   7       75.18       63.30      3.63 o 
  11   4   7        9.39        9.21      2.20 o 
  12   4   7      169.39      196.10      5.14 o 
  13   4   7       21.99       14.64      3.53 o 
   1   5   7      430.75      564.51      6.35 o 
   2   5   7      405.98      455.57      5.55 o 
   3   5   7      925.90      793.42      8.84 o 
   4   5   7       35.55       21.97      1.67 o 
   5   5   7       86.45       83.73      3.31 o 
   6   5   7      614.55      768.20      9.02 o 
   7   5   7       20.71        7.77      1.42 o 
   8   5   7      353.07      384.97      5.87 o 
   9   5   7        0.03       -1.57      1.57 o 
  10   5   7      166.05      130.29      3.88 o 
  11   5   7       29.88       24.99      2.96 o 
  12   5   7      116.26      154.45      5.28 o 
   0   6   7      504.05      466.75      7.66 o 
   1   6   7       33.48       59.85      1.68 o 
   2   6   7      172.63      196.30      3.49 o 
   3   6   7        1.93        8.03      1.07 o 
   4   6   7      601.74      568.89      6.54 o 
   5   6   7       69.98       41.85      2.50 o 
   6   6   7       24.63       27.70      1.83 o 
   7   6   7       13.37        5.88      1.49 o 
   8   6   7      215.49      289.97      7.90 o 
   9   6   7        7.13       13.19      2.20 o 
  10   6   7       95.22      103.22      4.02 o 
  11   6   7        0.20       -0.39      2.24 o 
  12   6   7        2.14       -1.91      2.27 o 
   1   7   7       33.38       68.88      1.88 o 
   2   7   7     1521.13     1626.26     16.97 o 
   3   7   7        1.11        0.21      1.10 o 
   4   7   7      329.45      307.83      6.10 o 
   5   7   7       96.86      102.33      2.79 o 
   6   7   7      582.07      522.64      9.29 o 
   7   7   7        4.19        0.14      1.79 o 
   8   7   7      335.19      402.35      8.54 o 
   9   7   7        3.54       -2.00      2.00 o 
  10   7   7      114.47      150.88      4.69 o 
  11   7   7       25.90       27.32      2.88 o 
   0   8   7     2526.88     2955.50     47.92 o 
   1   8   7      381.99      507.95      7.24 o 
   2   8   7      112.69       79.10      2.82 o 
   3   8   7       33.24       68.46      2.25 o 
   4   8   7     1518.39     1603.72     17.09 o 
   5   8   7      384.45      372.11      6.18 o 
   6   8   7      272.68      292.37      5.50 o 
   7   8   7       43.61       50.77      2.91 o 
   8   8   7     1146.81     1094.55     15.02 o 
   9   8   7      512.70      483.02      8.48 o 
  10   8   7      272.61      324.81      6.86 o 
  11   8   7        0.00       -1.63      2.73 o 
   1   9   7      146.07      133.15      3.74 o 
   2   9   7     1620.60     1559.17     16.66 o 
   3   9   7       52.13       58.06      2.48 o 
   4   9   7      173.61      165.74      3.83 o 
   5   9   7       41.38       69.09      3.01 o 
   6   9   7      729.23      810.77     14.61 o 
   7   9   7       73.93       98.07      3.84 o 
   8   9   7      127.98      132.47      4.73 o 
   9   9   7        1.41        3.79      2.31 o 
  10   9   7       82.32       72.87      4.22 o 
   0  10   7      365.99      329.61     11.27 o 
   1  10   7      159.66      161.72      4.06 o 
   2  10   7       35.33       34.12      2.42 o 
   3  10   7        5.13       10.11      1.96 o 
   4  10   7      664.46      597.01      9.44 o 
   5  10   7      184.69      181.98      4.50 o 
   6  10   7       66.76       88.23      4.20 o 
   7  10   7        0.08       -1.78      2.14 o 
   8  10   7      193.80      229.33      6.22 o 
   9  10   7       72.78       74.33      4.61 o 
   1  11   7       17.65        1.67      2.00 o 
   2  11   7      686.54      759.20     10.93 o 
   3  11   7        0.39       -1.87      1.87 o 
   4  11   7      126.45      107.29      3.96 o 
   5  11   7       11.67       22.48      2.72 o 
   6  11   7      295.55      185.50      5.98 o 
   7  11   7        1.95        4.25      2.71 o 
   8  11   7      103.88      122.70      5.22 o 
   0  12   7      432.39      388.46     10.86 o 
   1  12   7       60.66       68.63      3.55 o 
   2  12   7        1.83       -2.14      2.14 o 
   3  12   7       46.69       51.95      4.70 o 
   4  12   7      385.15      405.26      8.47 o 
   5  12   7      133.00      147.10      5.31 o 
   6  12   7       49.83       41.75      4.01 o 
   7  12   7       49.88       72.54      5.41 o 
   1  13   7       29.76       46.22      3.91 o 
   2  13   7       37.33       11.01      2.68 o 
   3  13   7       42.80       29.09      3.68 o 
   4  13   7        1.90       -2.84      2.84 o 
   5  13   7       48.79       47.75      4.66 o 
   0  14   7       13.36       16.60      4.24 o 
   1  14   7       38.50       43.55      4.16 o 
   2  14   7        0.30       -3.17      3.17 o 
   0   0   8    15542.41    16674.08    299.69 o 
   1   0   8     6319.59     6469.00     82.96 o 
   2   0   8      526.87      516.04      8.50 o 
   3   0   8     8737.66     8820.75    112.72 o 
   4   0   8     2887.59     2980.38     39.22 o 
   5   0   8      226.63      166.57      3.84 o 
   6   0   8      205.20      181.95      4.15 o 
   7   0   8      293.03      232.05      5.61 o 
   8   0   8       24.36       17.36      2.31 o 
   9   0   8      606.61      601.72     12.50 o 
  10   0   8       22.85       37.64      3.07 o 
  11   0   8        7.09       31.97      3.46 o 
  12   0   8      182.29      156.08      6.04 o 
  13   0   8      302.49      314.60      8.97 o 
   1   1   8     3247.96     3437.81     33.23 o 
   2   1   8      985.45      707.62      7.23 o 
   3   1   8     1812.15     1455.84     14.04 o 
   4   1   8      572.93      414.21      4.83 o 
   5   1   8      104.56      143.41      2.49 o 
   6   1   8       75.44      137.39      2.51 o 
   7   1   8     1575.61     1756.84     17.90 o 
   8   1   8      294.53      270.61      4.38 o 
   9   1   8       20.76       12.53      1.65 o 
  10   1   8      285.33      313.59      5.41 o 
  11   1   8      271.07      263.23      5.70 o 
  12   1   8       90.23      113.13      3.86 o 
  13   1   8       34.25       27.63      2.77 o 
   0   2   8     2883.44     2444.62     36.03 o 
   1   2   8     2819.27     2519.00     26.12 o 
   2   2   8      106.72       43.45      1.27 o 
   3   2   8       80.12      111.58      2.12 o 
   4   2   8      520.41      756.20      8.80 o 
   5   2   8      109.90      122.11      2.29 o 
   6   2   8       78.45       45.88      1.68 o 
   7   2   8       48.28       66.46      2.06 o 
   8   2   8       36.42       58.28      2.11 o 
   9   2   8     2844.40     3001.53     32.60 o 
  10   2   8      216.29      191.95      4.33 o 
  11   2   8       25.13       14.77      2.06 o 
  12   2   8        8.79        4.21      2.59 o 
  13   2   8        2.46       -0.78      2.27 o 
   1   3   8     1046.09      777.71      7.93 o 
   2   3   8      783.57      683.31      7.12 o 
   3   3   8      889.83      962.42      9.99 o 
   4   3   8      194.02      148.96      2.49 o 
   5   3   8     2273.40     2325.77     22.14 o 
   6   3   8      733.62      740.83      8.39 o 
   7   3   8        2.48        4.10      1.27 o 
   8   3   8        1.75        0.04      1.21 o 
   9   3   8        3.37       -1.41      1.41 o 
  10   3   8       48.47       32.41      2.25 o 
  11   3   8       89.63      100.20      3.39 o 
  12   3   8       11.37       16.19      2.52 o 
  13   3   8        2.48        6.55      2.49 o 
   0   4   8      604.61      649.33      9.70 o 
   1   4   8        8.82        0.34      0.68 o 
   2   4   8       12.41        2.89      0.76 o 
   3   4   8     1884.88     1894.92     18.08 o 
   4   4   8      778.15      610.66      6.75 o 
   5   4   8     5737.45     5901.48     54.11 o 
   6   4   8       28.66       55.44      1.93 o 
   7   4   8        2.78        1.35      1.19 o 
   8   4   8      173.96      134.22      3.24 o 
   9   4   8      397.00      345.08      5.66 o 
  10   4   8        0.00       -1.64      1.64 o 
  11   4   8        1.86        1.37      1.86 o 
  12   4   8        7.18        6.06      2.37 o 
   1   5   8      460.51      403.24      5.28 o 
   2   5   8      246.47      278.32      3.68 o 
   3   5   8      359.75      272.81      3.66 o 
   4   5   8        6.44        6.98      1.04 o 
   5   5   8        8.44       15.77      1.34 o 
   6   5   8       84.07       84.50      2.51 o 
   7   5   8      501.58      567.75      7.59 o 
   8   5   8       31.20       30.45      2.00 o 
   9   5   8        8.83        3.06      1.62 o 
  10   5   8       15.28       16.07      2.14 o 
  11   5   8      280.96      310.65      7.40 o 
  12   5   8        0.07       -1.51      2.70 o 
   0   6   8      825.75      836.92     13.20 o 
   1   6   8      121.80      105.21      2.17 o 
   2   6   8        4.94        0.48      0.89 o 
   3   6   8       89.36       88.07      2.93 o 
   4   6   8        6.55        8.88      1.86 o 
   5   6   8      173.74      255.97      4.14 o 
   6   6   8      319.39      314.18      5.59 o 
   7   6   8      312.38      286.05      4.91 o 
   8   6   8      257.68      214.58      4.48 o 
   9   6   8       27.17       39.44      2.75 o 
  10   6   8        2.60       -2.01      2.01 o 
  11   6   8        0.00       -2.40      2.40 o 
  12   6   8       38.62       47.46      4.21 o 
   1   7   8        7.12        9.43      1.53 o 
   2   7   8      137.13      143.22      5.05 o 
   3   7   8      117.52      140.40      2.93 o 
   4   7   8       26.00       50.20      2.50 o 
   5   7   8      787.63      735.72      9.23 o 
   6   7   8      328.57      244.97      5.20 o 
   7   7   8       67.02       53.73      2.74 o 
   8   7   8       10.99       14.97      2.21 o 
   9   7   8        6.40       -1.68      2.08 o 
  10   7   8        4.27       -2.54      2.54 o 
  11   7   8       10.88        9.08      2.85 o 
   0   8   8      574.61      496.25     18.10 o 
   1   8   8       41.79       53.64      2.36 o 
   2   8   8       25.31       16.38      1.55 o 
   3   8   8       66.60       89.36      2.56 o 
   4   8   8      141.91      138.37      3.29 o 
   5   8   8        0.52        0.85      1.66 o 
   6   8   8        0.90       -1.61      1.61 o 
   7   8   8      180.13      235.35      5.06 o 
   8   8   8        4.89        0.08      2.29 o 
   9   8   8        1.94       -2.40      2.40 o 
  10   8   8       12.12        9.16      2.83 o 
  11   8   8        0.09       -2.80      2.80 o 
   1   9   8      395.63      430.74      6.40 o 
   2   9   8       15.01        4.05      1.49 o 
   3   9   8        0.60       -0.06      1.52 o 
   4   9   8       67.73       71.91      3.05 o 
   5   9   8       23.75       21.33      2.26 o 
   6   9   8       19.14       38.76      2.66 o 
   7   9   8       11.82        9.80      2.50 o 
   8   9   8       46.19       55.51      3.96 o 
   9   9   8       52.06       31.01      3.18 o 
  10   9   8        0.71       -0.78      2.78 o 
   0  10   8       46.45       61.81      3.70 o 
   1  10   8      177.65      179.05      4.30 o 
   2  10   8       17.30        2.81      1.80 o 
   3  10   8       21.97       13.21      2.07 o 
   4  10   8        8.69       14.04      2.24 o 
   5  10   8      440.22      353.32      7.56 o 
   6  10   8        3.45        9.09      2.41 o 
   7  10   8       93.95      115.75      4.72 o 
   8  10   8        4.19       -2.39      2.39 o 
   9  10   8       35.90       29.33      4.00 o 
   1  11   8        5.53        4.93      2.20 o 
   2  11   8        8.45        4.31      2.33 o 
   3  11   8       67.78       67.00      3.53 o 
   4  11   8       13.90        7.25      2.48 o 
   5  11   8       32.90       37.23      4.05 o 
   6  11   8       13.53        3.04      3.50 o 
   7  11   8       99.61       87.22      4.47 o 
   8  11   8        0.01       -2.23      2.73 o 
   0  12   8       11.01       16.76      3.94 o 
   1  12   8       30.23       -1.65      2.41 o 
   2  12   8       23.32       11.50      2.79 o 
   3  12   8        3.11       -2.54      2.54 o 
   4  12   8        0.71        2.27      3.09 o 
   5  12   8      135.52      161.54      5.50 o 
   6  12   8        7.53       10.04      3.55 o 
   1  13   8        1.33       -0.06      3.09 o 
   2  13   8       40.22       47.45      3.88 o 
   3  13   8       46.85       26.24      3.71 o 
   4  13   8       12.92       15.55      3.46 o 
   5  13   8        0.01       -1.88      7.12 o 
   0  14   8        4.02       -0.62      6.22 o 
   1   1   9      746.09      898.80      9.50 o 
   2   1   9     4374.36     4832.77     46.51 o 
   3   1   9     1797.44     1769.78     16.85 o 
   4   1   9        0.37        1.67      0.86 o 
   5   1   9       56.38       42.45      1.54 o 
   6   1   9       11.97       24.16      1.35 o 
   7   1   9       70.28      116.54      2.62 o 
   8   1   9       13.16       14.86      1.52 o 
   9   1   9       59.51       40.37      2.14 o 
  10   1   9      226.81      249.19      4.58 o 
  11   1   9       35.40       34.62      2.54 o 
  12   1   9        8.87        7.22      2.84 o 
  13   1   9        0.53       -1.45      2.19 o 
   0   2   9        2.02       -1.12      1.12 o 
   1   2   9      968.92     1065.29     11.14 o 
   2   2   9      139.38      148.02      2.52 o 
   3   2   9      132.17      177.59      2.64 o 
   4   2   9      590.62      612.77      6.72 o 
   5   2   9     4382.69     4658.22     45.21 o 
   6   2   9       29.35       20.67      1.30 o 
   7   2   9        0.80       -0.74      1.09 o 
   8   2   9        5.34       -0.27      1.26 o 
   9   2   9     1202.03     1153.83     13.21 o 
  10   2   9       25.24       20.41      2.19 o 
  11   2   9        0.66       -1.78      1.78 o 
  12   2   9       63.97       70.42      3.27 o 
  13   2   9        0.40       -1.73      2.59 o 
   1   3   9     2941.02     3086.74     30.24 o 
   2   3   9      215.32      166.76      2.77 o 
   3   3   9      556.00      512.96      5.86 o 
   4   3   9     1678.94     1407.28     13.88 o 
   5   3   9     1150.00     1096.70     11.22 o 
   6   3   9     1110.47     1077.68     11.59 o 
   7   3   9       44.53       23.34      1.72 o 
   8   3   9        5.19        2.55      1.29 o 
   9   3   9       56.17       54.82      2.47 o 
  10   3   9      294.02      346.10      7.99 o 
  11   3   9       24.71       23.82      2.60 o 
  12   3   9       75.73       84.07      4.16 o 
   0   4   9      399.62      351.54      8.87 o 
   1   4   9     1787.52     1845.77     17.65 o 
   2   4   9      329.64      284.34      3.67 o 
   3   4   9      102.43      109.90      2.18 o 
   4   4   9      132.59      121.55      2.43 o 
   5   4   9      347.53      309.42      4.43 o 
   6   4   9       36.69       30.88      1.63 o 
   7   4   9      159.14      128.11      2.87 o 
   8   4   9      671.73      653.14      8.31 o 
   9   4   9      514.87      637.81     10.06 o 
  10   4   9       26.93       20.41      2.26 o 
  11   4   9        7.18        7.68      2.36 o 
  12   4   9       28.11       30.89      3.03 o 
   1   5   9      136.46      170.06      2.70 o 
   2   5   9      194.34      211.86      3.11 o 
   3   5   9      196.22      331.15      4.29 o 
   4   5   9        0.34        2.36      0.95 o 
   5   5   9       26.68       14.60      1.29 o 
   6   5   9      321.39      338.64      5.01 o 
   7   5   9       67.89       88.63      2.78 o 
   8   5   9       34.17       53.13      2.42 o 
   9   5   9        1.69       -0.86      1.83 o 
  10   5   9       62.42       61.93      3.40 o 
  11   5   9      187.35      216.68      6.20 o 
  12   5   9       16.81       13.52      3.08 o 
   0   6   9      436.18      469.55      9.62 o 
   1   6   9      291.21      348.33      4.71 o 
   2   6   9       41.72       56.29      1.76 o 
   3   6   9      368.70      416.38      5.32 o 
   4   6   9     2555.05     2649.17     33.54 o 
   5   6   9      351.38      465.22      6.64 o 
   6   6   9      224.34      199.13      3.94 o 
   7   6   9        0.35        0.66      1.47 o 
   8   6   9       25.83       29.53      2.31 o 
   9   6   9      156.62      201.83      4.92 o 
  10   6   9      105.77      116.24      5.23 o 
  11   6   9        6.28        2.73      3.42 o 
   1   7   9      205.94      267.99      3.91 o 
   2   7   9     1573.15     1764.68     18.36 o 
   3   7   9      400.36      460.72      7.09 o 
   4   7   9      123.06      108.83      2.78 o 
   5   7   9      416.90      385.55      7.44 o 
   6   7   9      187.95      139.30      4.66 o 
   7   7   9      211.15      302.92      5.75 o 
   8   7   9      270.28      283.91      7.41 o 
   9   7   9        3.51        3.54      2.47 o 
  10   7   9      217.75      239.65      6.70 o 
  11   7   9       47.98       65.96      5.62 o 
   0   8   9     1928.55     2272.79     34.98 o 
   1   8   9       77.10       51.15      3.43 o 
   2   8   9        9.02        0.44      1.29 o 
   3   8   9        2.43        8.39      1.43 o 
   4   8   9      251.14      254.37      4.79 o 
   5   8   9     1648.78     1824.14     24.95 o 
   6   8   9       82.85      105.09      4.39 o 
   7   8   9        1.54       -2.10      2.10 o 
   8   8   9      246.02      242.78      6.11 o 
   9   8   9       36.61       30.94      3.15 o 
  10   8   9       46.13       46.76      3.69 o 
   1   9   9        6.33        6.44      1.72 o 
   2   9   9     1154.59     1176.67     14.00 o 
   3   9   9      197.81      240.96      5.04 o 
   4   9   9        3.81        2.22      1.94 o 
   5   9   9      132.44      126.44      4.22 o 
   6   9   9      236.06      305.88      6.47 o 
   7   9   9      260.05      319.19      7.15 o 
   8   9   9      139.89      165.01      5.36 o 
   9   9   9        0.00       -2.49      2.49 o 
  10   9   9       44.98       42.35     11.85 o 
   0  10   9      961.91      905.48     18.66 o 
   1  10   9      269.63      259.93      6.88 o 
   2  10   9        1.10       -0.42      1.96 o 
   3  10   9      199.38      232.83      5.60 o 
   4  10   9      951.42      874.67     15.63 o 
   5  10   9      331.58      366.01      7.18 o 
   6  10   9      138.85      158.80      5.26 o 
   7  10   9        9.14       -2.44      2.44 o 
   8  10   9       38.26       44.74      3.60 o 
   9  10   9       28.32       23.77      4.20 o 
   1  11   9        0.84       -2.32      2.32 o 
   2  11   9      387.52      437.25      8.23 o 
   3  11   9      154.41      144.71      5.01 o 
   4  11   9       21.30       28.94      3.06 o 
   5  11   9        8.43       10.83      2.64 o 
   6  11   9      127.05      121.48      5.36 o 
   7  11   9      147.01      161.36      5.74 o 
   0  12   9      333.22      361.11     17.75 o 
   1  12   9       41.09       25.93      3.76 o 
   2  12   9       26.71       19.33      4.81 o 
   3  12   9        1.05       -2.92      2.92 o 
   4  12   9        9.57       16.18      2.96 o 
   5  12   9        3.59       -0.47      2.70 o 
   6  12   9        4.50        4.46      3.00 o 
   1  13   9       64.98       72.47      5.86 o 
   2  13   9      140.05       85.10      5.44 o 
   3  13   9        3.23       -3.29      3.81 o 
   4  13   9       16.34        9.92      3.91 o 
   0   0  10    35443.41    32039.65    777.27 o 
   1   0  10      533.92      494.71      7.58 o 
   2   0  10     1214.28     1058.38     14.83 o 
   3   0  10      283.90      298.88      5.34 o 
   4   0  10      163.11      226.04      4.58 o 
   5   0  10     6099.42     6556.19     90.51 o 
   6   0  10       62.78       52.42      2.57 o 
   7   0  10      134.94      196.79      5.51 o 
   8   0  10     1099.53     1134.79     19.85 o 
   9   0  10       83.06       92.99      4.60 o 
  10   0  10     1154.90     1006.36     17.08 o 
  11   0  10       11.54        1.32      2.56 o 
  12   0  10        0.10       -2.98      2.98 o 
   1   1  10      631.72      542.41      6.22 o 
   2   1  10     2744.40     2282.73     22.68 o 
   3   1  10      948.07     1044.12     10.51 o 
   4   1  10     1759.65     1545.86     15.11 o 
   5   1  10     1111.66     1128.11     11.47 o 
   6   1  10     1650.13     1744.95     17.16 o 
   7   1  10     1060.53      904.59     10.16 o 
   8   1  10       96.39      105.92      2.86 o 
   9   1  10        3.08       -1.52      1.52 o 
  10   1  10      120.03      132.31      3.66 o 
  11   1  10       71.05       65.04      3.39 o 
  12   1  10      196.15      176.74      5.00 o 
   0   2  10      988.55      707.25     11.89 o 
   1   2  10       23.73       19.69      1.09 o 
   2   2  10     1143.64      896.75      9.72 o 
   3   2  10       62.62       33.73      1.39 o 
   4   2  10     5242.02     5386.39     49.43 o 
   5   2  10     2882.47     2948.52     29.13 o 
   6   2  10     1025.25      863.89      9.71 o 
   7   2  10      193.44      198.80      3.52 o 
   8   2  10      238.10      276.06      4.86 o 
   9   2  10      317.87      272.18      5.01 o 
  10   2  10       51.07       43.68      2.82 o 
  11   2  10        6.39        1.42      2.17 o 
  12   2  10      154.22      195.10      5.15 o 
   1   3  10      195.60      186.01      2.93 o 
   2   3  10     4365.07     3857.69     37.67 o 
   3   3  10      454.61      432.62      5.08 o 
   4   3  10      223.40      137.19      2.48 o 
   5   3  10       51.94       44.84      1.72 o 
   6   3  10       55.63       67.24      2.11 o 
   7   3  10      901.65     1014.44     11.25 o 
   8   3  10      737.54      736.43      9.38 o 
   9   3  10        0.75       -0.74      1.58 o 
  10   3  10      245.72      260.57      6.08 o 
  11   3  10      171.23      153.73      6.25 o 
  12   3  10       32.64       21.66      3.43 o 
   0   4  10     1415.77     1332.41     18.58 o 
   1   4  10      872.95     1051.73     10.62 o 
   2   4  10        1.00        5.68      0.90 o 
   3   4  10       29.38       44.99      1.94 o 
   4   4  10      100.99      136.73      2.53 o 
   5   4  10        4.04        2.90      1.02 o 
   6   4  10       51.97       58.13      2.23 o 
   7   4  10        1.12        1.61      1.39 o 
   8   4  10      257.91      266.41      5.08 o 
   9   4  10      234.26      194.71      5.80 o 
  10   4  10      118.98      116.18      4.20 o 
  11   4  10        0.07       -1.99      1.99 o 
  12   4  10        3.82        6.15      2.53 o 
   1   5  10      300.82      309.26      4.04 o 
   2   5  10       89.40       82.63      1.96 o 
   3   5  10      204.14      174.48      2.87 o 
   4   5  10       70.92       41.96      1.77 o 
   5   5  10      355.13      322.29      4.99 o 
   6   5  10      131.64      163.40      3.78 o 
   7   5  10       50.22       59.23      2.74 o 
   8   5  10      147.70      135.84      3.84 o 
   9   5  10        4.74       -0.65      2.02 o 
  10   5  10        4.74       13.62      2.51 o 
  11   5  10       58.67       43.80      3.26 o 
  12   5  10        0.35        2.39      2.92 o 
   0   6  10      205.05      253.74      5.16 o 
   1   6  10      773.70      783.13      8.47 o 
   2   6  10       49.99       70.23      1.95 o 
   3   6  10        2.78        0.71      1.18 o 
   4   6  10     1625.66     1564.57     18.26 o 
   5   6  10      137.29      121.25      3.37 o 
   6   6  10      774.31      721.05     11.31 o 
   7   6  10       33.68       35.36      2.55 o 
   8   6  10        0.60        0.65      1.69 o 
   9   6  10      833.76      923.70     13.14 o 
  10   6  10       25.23       23.87      4.34 o 
  11   6  10       14.62       16.00      3.43 o 
   1   7  10      754.91      773.07     10.72 o 
   2   7  10        8.97       27.68      1.88 o 
   3   7  10       87.33      100.13      2.91 o 
   4   7  10        0.40       -1.39      1.39 o 
   5   7  10        7.36        4.72      1.96 o 
   6   7  10       96.03       73.84      2.99 o 
   7   7  10       21.32       12.81      2.08 o 
   8   7  10       46.88       58.56      3.54 o 
   9   7  10       10.15        6.42      2.46 o 
  10   7  10       10.06        0.91      2.67 o 
  11   7  10       46.02       39.89      3.76 o 
   0   8  10       19.43       13.24      3.81 o 
   1   8  10        4.62        4.64      1.71 o 
   2   8  10       29.88       12.68      1.77 o 
   3   8  10        4.52        2.09      1.59 o 
   4   8  10       38.94       23.83      2.31 o 
   5   8  10        3.48        2.30      1.87 o 
   6   8  10        8.44        7.05      2.47 o 
   7   8  10       38.84       67.96      3.52 o 
   8   8  10       13.84        4.08      2.39 o 
   9   8  10       12.74        4.36      2.60 o 
  10   8  10        6.99       -0.83      2.65 o 
   1   9  10       26.87       16.80      2.29 o 
   2   9  10       23.45       38.86      3.50 o 
   3   9  10        0.14        3.91      1.70 o 
   4   9  10      208.15      233.32      5.36 o 
   5   9  10       13.77       26.34      2.66 o 
   6   9  10      305.31      401.74      8.24 o 
   7   9  10        3.54        0.01      2.36 o 
   8   9  10       25.67       28.43      3.05 o 
   9   9  10        1.21       -2.60      2.60 o 
   0  10  10        4.64       -1.44      2.76 o 
   1  10  10       53.94       52.85      3.47 o 
   2  10  10       21.96        7.31      2.55 o 
   3  10  10       31.37       38.23      3.33 o 
   4  10  10        5.21       -1.22      2.28 o 
   5  10  10       17.60       10.97      2.47 o 
   6  10  10       29.00       42.16      4.20 o 
   7  10  10        4.47        3.13      2.87 o 
   8  10  10       42.41       57.49      3.96 o 
   1  11  10      117.94      126.86      5.66 o 
   2  11  10       37.55       17.65      2.91 o 
   3  11  10       42.55       29.84      3.39 o 
   4  11  10        1.18       -2.82      2.82 o 
   5  11  10        0.02       -2.64      2.64 o 
   6  11  10       73.67       65.16      4.04 o 
   7  11  10        1.10       -2.91      2.91 o 
   0  12  10        0.64        1.99      4.34 o 
   1  12  10       64.67       35.48      4.06 o 
   2  12  10       93.64      118.59      5.79 o 
   3  12  10       44.91       42.10      4.53 o 
   4  12  10        3.43       -2.67      2.67 o 
   5  12  10        5.48       13.69      3.42 o 
   1  13  10       17.32        8.10      4.14 o 
   2  13  10        8.74       26.26      4.33 o 
   3  13  10       32.61       23.69      4.35 o 
   1   1  11        5.56       -0.64      0.72 o 
   2   1  11      118.27       58.21      1.71 o 
   3   1  11      985.96      996.05     10.13 o 
   4   1  11       40.18       51.59      1.73 o 
   5   1  11      183.70      190.14      3.19 o 
   6   1  11      196.32      193.61      3.23 o 
   7   1  11        0.11        1.10      1.18 o 
   8   1  11      112.98      115.43      3.28 o 
   9   1  11        0.00       -1.67      1.67 o 
  10   1  11       36.36       41.33      2.56 o 
  11   1  11       75.86       69.21      3.58 o 
  12   1  11       88.75      111.68      4.64 o 
   0   2  11      377.04      310.39      6.37 o 
   1   2  11        5.13       15.38      1.06 o 
   2   2  11      439.33      451.60      5.58 o 
   3   2  11        5.31        3.18      1.02 o 
   4   2  11       43.15       25.91      1.49 o 
   5   2  11       71.26       58.20      2.01 o 
   6   2  11       77.56       83.51      2.52 o 
   7   2  11      114.10      120.58      3.07 o 
   8   2  11      175.75      175.71      3.96 o 
   9   2  11       17.49       21.31      2.09 o 
  10   2  11       34.72       40.24      2.63 o 
  11   2  11        2.76        6.70      2.34 o 
  12   2  11        0.20       -0.09      2.49 o 
   1   3  11      334.59      333.43      4.43 o 
   2   3  11        1.37        0.63      0.90 o 
   3   3  11       17.82       19.00      1.34 o 
   4   3  11        0.09        1.06      1.08 o 
   5   3  11      381.35      379.08      5.25 o 
   6   3  11      136.35      132.76      3.10 o 
   7   3  11      370.84      389.96      6.15 o 
   8   3  11      345.59      336.02      5.47 o 
   9   3  11        7.87       22.49      2.27 o 
  10   3  11       10.73        6.70      2.15 o 
  11   3  11      302.17      305.84      6.69 o 
  12   3  11       80.33      104.56      4.59 o 
   0   4  11      878.72     1015.23     16.62 o 
   1   4  11      923.91     1058.09     11.43 o 
   2   4  11       35.25       37.63      1.67 o 
   3   4  11     1031.13     1156.01     12.52 o 
   4   4  11     1046.84     1092.15     12.02 o 
   5   4  11     1952.74     2164.81     22.26 o 
   6   4  11      288.72      225.25      4.14 o 
   7   4  11       38.19       36.63      2.10 o 
   8   4  11        1.13       -0.80      1.62 o 
   9   4  11       45.86       51.42      3.24 o 
  10   4  11       52.80       66.34      3.50 o 
  11   4  11       13.16        8.20      2.42 o 
  12   4  11        7.53        2.55      2.50 o 
   1   5  11       50.75       83.95      2.16 o 
   2   5  11      300.67      307.10      4.45 o 
   3   5  11      552.14      525.17      6.61 o 
   4   5  11       23.77       31.41      1.70 o 
   5   5  11        8.43        6.98      1.67 o 
   6   5  11      857.14      835.73     11.03 o 
   7   5  11      392.37      493.23      7.55 o 
   8   5  11        0.04       -1.67      1.67 o 
   9   5  11       18.91       21.02      2.54 o 
  10   5  11       10.29       18.59      2.62 o 
  11   5  11       32.68       48.05      3.35 o 
   0   6  11      154.23      187.97      5.10 o 
   1   6  11     1141.59     1322.44     16.11 o 
   2   6  11        0.00       -1.04      1.04 o 
   3   6  11       12.65       20.08      1.54 o 
   4   6  11       43.29       28.94      2.01 o 
   5   6  11       82.93      114.33      3.42 o 
   6   6  11      108.68      113.21      3.90 o 
   7   6  11       21.92       32.14      3.97 o 
   8   6  11       53.66       81.19      4.06 o 
   9   6  11      453.56      441.64      7.89 o 
  10   6  11       33.43       38.11      4.07 o 
  11   6  11        7.38        9.07      2.98 o 
   1   7  11     1639.84     1970.81     22.51 o 
   2   7  11       56.62       58.65      4.04 o 
   3   7  11      677.81      802.60     10.51 o 
   4   7  11      330.51      326.13      8.16 o 
   5   7  11      266.19      337.06      5.96 o 
   6   7  11      397.93      458.21      9.89 o 
   7   7  11      775.33      991.83     19.59 o 
   8   7  11       14.68        4.17      2.75 o 
   9   7  11       23.14       11.40      2.72 o 
  10   7  11        2.01       -2.58      2.58 o 
   0   8  11      514.21      587.49     26.43 o 
   1   8  11      551.72      582.20      8.68 o 
   2   8  11      174.55      159.15      5.02 o 
   3   8  11      130.19      149.78      4.94 o 
   4   8  11      763.35      766.31     11.71 o 
   5   8  11      806.01     1030.35     13.46 o 
   6   8  11        9.71        7.42      2.24 o 
   7   8  11       25.52       36.20      2.92 o 
   8   8  11       36.46       53.57      3.60 o 
   9   8  11      240.33      314.64      7.42 o 
  10   8  11       23.67       25.17      3.49 o 
   1   9  11      218.81      263.58      5.85 o 
   2   9  11       80.97       88.14      3.72 o 
   3   9  11      586.98      603.22      9.17 o 
   4   9  11        0.19       -1.33      2.13 o 
   5   9  11       11.26        9.24      2.99 o 
   6   9  11       72.31       57.11      3.34 o 
   7   9  11      267.26      227.70      6.33 o 
   8   9  11        4.63        7.58      2.90 o 
   9   9  11        2.74        5.12      3.76 o 
   0  10  11      401.78      334.35     16.35 o 
   1  10  11      609.43      718.19     12.17 o 
   2  10  11       25.88       22.39      2.98 o 
   3  10  11      295.02      384.16      8.33 o 
   4  10  11        0.16       -0.15      2.55 o 
   5  10  11      167.64      153.92      5.33 o 
   6  10  11       37.90       44.05      3.46 o 
   7  10  11       54.63       42.32      3.84 o 
   8  10  11       89.76       99.47      5.20 o 
   1  11  11       65.58       55.89      4.37 o 
   2  11  11      387.95      379.29      8.44 o 
   3  11  11      258.98      261.93      7.33 o 
   4  11  11        0.18       -0.94      2.60 o 
   5  11  11       39.37       43.98      4.05 o 
   6  11  11       81.55       85.36      5.22 o 
   0  12  11       31.50       45.52      5.86 o 
   1  12  11        0.12       -2.51      2.99 o 
   2  12  11        5.12        0.36      3.17 o 
   3  12  11       13.43        8.79      3.84 o 
   4  12  11       14.57        3.04      4.09 o 
   5  12  11      178.22      143.51      6.28 o 
   1  13  11       88.09      120.05      7.13 o 
   2  13  11        1.08       -5.72     10.35 o 
   0   0  12     2805.00     2557.83     47.90 o 
   1   0  12      710.83      591.40     10.33 o 
   2   0  12        0.15       -0.09      1.40 o 
   3   0  12     2009.79     2016.08     38.62 o 
   4   0  12     4052.15     3685.18     54.26 o 
   5   0  12      211.17      186.80      4.40 o 
   6   0  12      304.29      273.92      6.62 o 
   7   0  12       74.31       93.81      4.56 o 
   8   0  12     3060.47     3168.70     52.28 o 
   9   0  12     1002.84     1105.17     21.53 o 
  10   0  12      592.92      589.88     13.27 o 
  11   0  12       98.11      107.75      9.87 o 
  12   0  12      198.17      278.82     10.80 o 
   1   1  12       84.57       71.68      1.76 o 
   2   1  12     7048.83     6821.16     65.45 o 
   3   1  12      148.55      164.17      2.93 o 
   4   1  12        1.35       -1.03      1.03 o 
   5   1  12      305.05      374.67      5.17 o 
   6   1  12     1177.46     1144.32     12.66 o 
   7   1  12       51.09       93.66      2.80 o 
   8   1  12      669.61      710.89      9.54 o 
   9   1  12       23.07        8.20      2.02 o 
  10   1  12      309.54      264.60      5.65 o 
  11   1  12        0.04       -2.19      2.19 o 
  12   1  12       98.36      118.29      8.42 o 
   0   2  12     5183.72     5029.42     83.25 o 
   1   2  12      814.03      840.39      9.29 o 
   2   2  12       46.88       69.93      1.95 o 
   3   2  12      520.37      515.50      6.37 o 
   4   2  12     1402.80     1275.78     13.69 o 
   5   2  12      229.97      246.18      4.32 o 
   6   2  12      237.21      213.76      3.94 o 
   7   2  12      125.90      129.59      3.44 o 
   8   2  12      321.31      259.07      4.87 o 
   9   2  12      407.25      339.15      6.23 o 
  10   2  12      153.19      202.46      4.92 o 
  11   2  12        0.79       -2.12      2.12 o 
  12   2  12        0.19        1.35      2.77 o 
   1   3  12       50.42       39.87      1.84 o 
   2   3  12     1284.63     1188.77     12.72 o 
   3   3  12       98.76       64.48      2.01 o 
   4   3  12      229.10      210.24      3.60 o 
   5   3  12      405.92      377.32      5.33 o 
   6   3  12     1585.00     1473.18     16.41 o 
   7   3  12      134.19      190.36      3.89 o 
   8   3  12       76.88       85.84      3.03 o 
   9   3  12       25.66       17.51      2.03 o 
  10   3  12      228.94      262.99      5.89 o 
  11   3  12       32.37       57.69      3.87 o 
   0   4  12      651.26      618.05     11.22 o 
   1   4  12     1356.68     1365.40     15.37 o 
   2   4  12       19.45       18.92      1.52 o 
   3   4  12      205.05      195.98      3.41 o 
   4   4  12     2302.87     2248.04     24.42 o 
   5   4  12        1.74        1.27      1.30 o 
   6   4  12        1.84       -0.37      1.40 o 
   7   4  12        5.57        2.08      1.56 o 
   8   4  12      268.73      315.58      6.09 o 
   9   4  12      325.22      433.60      7.53 o 
  10   4  12      119.84      144.04      4.90 o 
  11   4  12        6.14        0.01      2.26 o 
   1   5  12       26.25       11.08      1.42 o 
   2   5  12      244.43      195.99      3.76 o 
   3   5  12      210.22      209.68      3.97 o 
   4   5  12       10.39        6.83      1.39 o 
   5   5  12      516.38      481.01      6.77 o 
   6   5  12      482.17      423.43      7.47 o 
   7   5  12       68.99       86.46      3.19 o 
   8   5  12        0.03       -1.89      1.89 o 
   9   5  12        7.43        4.67      2.26 o 
  10   5  12        0.02       -2.13      2.13 o 
  11   5  12        1.60        3.62      2.47 o 
   0   6  12      200.51      240.06      5.98 o 
   1   6  12      111.41      132.88      3.14 o 
   2   6  12       92.40       78.13      2.56 o 
   3   6  12       33.62       40.31      2.09 o 
   4   6  12      128.42      107.66      3.35 o 
   5   6  12       25.38       11.24      1.84 o 
   6   6  12        1.54        2.22      1.79 o 
   7   6  12      528.99      531.10      8.48 o 
   8   6  12        0.42        2.10      2.06 o 
   9   6  12       29.28        9.58      2.39 o 
  10   6  12        0.50        1.57      2.54 o 
   1   7  12      529.83      438.28      6.94 o 
   2   7  12        5.42       31.88      4.09 o 
   3   7  12        0.82       -0.23      1.78 o 
   4   7  12        3.86        6.88      1.94 o 
   5   7  12       31.31       63.07      3.17 o 
   6   7  12      119.34      116.86      4.15 o 
   7   7  12       18.36       45.50      3.05 o 
   8   7  12       34.73       39.07      3.72 o 
   9   7  12        3.44        0.60      2.52 o 
  10   7  12        6.69       -1.75      3.24 o 
   0   8  12        4.29        5.81      4.87 o 
   1   8  12      375.39      258.96      7.91 o 
   2   8  12       56.51       48.02      2.72 o 
   3   8  12        0.14        0.05      1.83 o 
   4   8  12       26.54       10.63      2.24 o 
   5   8  12       61.27       56.59      3.20 o 
   6   8  12       52.34       67.76      3.88 o 
   7   8  12      130.64      150.19      5.21 o 
   8   8  12        1.01       -1.66      2.94 o 
   9   8  12       10.96       -2.69      2.69 o 
   1   9  12       28.80       41.84      2.96 o 
   2   9  12        7.93        7.91      2.79 o 
   3   9  12       84.71      156.24      4.41 o 
   4   9  12       85.77       75.52      3.87 o 
   5   9  12        9.62        7.48      2.50 o 
   6   9  12       51.35       50.12      3.60 o 
   7   9  12       12.40        3.36      2.70 o 
   8   9  12        7.43       10.65      3.05 o 
   0  10  12       25.45       89.09      5.71 o 
   1  10  12       16.50       -2.18      2.18 o 
   2  10  12        7.43        4.05      2.62 o 
   3  10  12        0.16        2.04      2.73 o 
   4  10  12        4.65       -1.10      2.55 o 
   5  10  12        0.19       -2.60      2.60 o 
   6  10  12       16.86        9.74      2.85 o 
   7  10  12        2.53        1.11      2.96 o 
   1  11  12       43.04       22.95      3.23 o 
   2  11  12       34.24       14.99      2.90 o 
   3  11  12        4.32        0.82      3.54 o 
   4  11  12       54.87       51.64      5.37 o 
   5  11  12        0.35       -1.00      2.97 o 
   6  11  12      126.34      147.59      6.37 o 
   0  12  12      142.27      197.94     10.11 o 
   1  12  12       60.60       80.65      5.30 o 
   2  12  12       79.94       79.21      5.54 o 
   3  12  12       76.29       81.60      5.77 o 
   4  12  12      108.57      150.50      6.77 o 
   1   1  13     2177.46     2215.22     23.72 o 
   2   1  13      466.25      476.97      5.96 o 
   3   1  13       11.14       10.14      1.34 o 
   4   1  13       30.53       37.46      1.92 o 
   5   1  13        1.01        0.64      1.32 o 
   6   1  13       35.42       49.58      2.28 o 
   7   1  13      101.11       92.02      3.50 o 
   8   1  13        1.99        1.21      1.82 o 
   9   1  13        1.55       -1.83      1.83 o 
  10   1  13      399.84      431.95      7.67 o 
  11   1  13       63.18       40.27      3.08 o 
   0   2  13      215.82      152.74      4.35 o 
   1   2  13      464.15      396.97      5.65 o 
   2   2  13      226.75      189.75      3.55 o 
   3   2  13      217.12      197.43      3.38 o 
   4   2  13      788.80      716.75      8.49 o 
   5   2  13      800.38      769.57      9.10 o 
   6   2  13       18.69       10.45      1.69 o 
   7   2  13      375.45      371.17      6.21 o 
   8   2  13        2.93        3.37      1.82 o 
   9   2  13       71.94       71.73      3.26 o 
  10   2  13       43.65       68.14      3.37 o 
  11   2  13       27.41       37.44      3.33 o 
   1   3  13      230.30      307.42      4.81 o 
   2   3  13      110.97      117.32      2.86 o 
   3   3  13      333.52      320.19      5.03 o 
   4   3  13       36.48       31.74      1.76 o 
   5   3  13      158.19      170.44      3.37 o 
   6   3  13      887.06      764.15      9.61 o 
   7   3  13      359.00      412.10      6.23 o 
   8   3  13       12.53       23.46      2.29 o 
   9   3  13        1.17       -1.84      1.84 o 
  10   3  13       10.70       14.45      2.70 o 
  11   3  13       36.27       37.12      3.61 o 
   0   4  13      448.69      442.03      8.85 o 
   1   4  13     1102.33     1199.33     13.87 o 
   2   4  13       45.36       60.79      2.28 o 
   3   4  13      193.48      170.79      3.55 o 
   4   4  13      226.75      277.92      4.78 o 
   5   4  13      271.50      306.20      4.99 o 
   6   4  13       87.88       78.28      2.74 o 
   7   4  13      176.67      204.57      4.21 o 
   8   4  13      275.77      309.28      5.78 o 
   9   4  13      406.09      398.97      7.84 o 
  10   4  13        1.76       -2.56      2.56 o 
  11   4  13        4.22        2.31      5.99 o 
   1   5  13     1540.23     1599.20     18.03 o 
   2   5  13       36.11       43.91      2.12 o 
   3   5  13     1676.67     1659.32     18.66 o 
   4   5  13       52.74       24.16      1.92 o 
   5   5  13      156.96      183.94      4.16 o 
   6   5  13      148.94      137.30      4.15 o 
   7   5  13      819.67      856.97     11.58 o 
   8   5  13        1.28        2.58      1.89 o 
   9   5  13       14.09        5.66      2.17 o 
  10   5  13       12.42       11.63      3.01 o 
   0   6  13       82.80      135.62      6.33 o 
   1   6  13      115.50      176.66      3.72 o 
   2   6  13       21.19       16.87      1.73 o 
   3   6  13      173.75      203.97      4.09 o 
   4   6  13       10.40       20.58      2.16 o 
   5   6  13     1461.17     1559.84     20.11 o 
   6   6  13        4.79        4.35      2.02 o 
   7   6  13        4.47       -1.11      2.15 o 
   8   6  13       89.35       64.26      3.43 o 
   9   6  13      144.09      237.39      5.96 o 
  10   6  13        0.07        1.59      2.97 o 
   1   7  13      188.70      210.75      4.18 o 
   2   7  13        2.25        7.16      1.83 o 
   3   7  13      850.60     1044.57     14.37 o 
   4   7  13       15.52       12.89      2.33 o 
   5   7  13      191.58      189.41      4.91 o 
   6   7  13      132.76      105.82      4.05 o 
   7   7  13      397.41      457.49      8.34 o 
   8   7  13       14.31        5.55      2.66 o 
   9   7  13        4.42        5.07      2.96 o 
   0   8  13      354.79      386.04     11.36 o 
   1   8  13      949.01      999.18     14.53 o 
   2   8  13       46.19       56.79      4.33 o 
   3   8  13     1283.11     1336.48     17.05 o 
   4   8  13       33.25       43.96      3.50 o 
   5   8  13      472.20      490.89     10.14 o 
   6   8  13        2.97       -2.42      2.42 o 
   7   8  13        0.67       -0.38      3.54 o 
   8   8  13       18.79       14.11      3.15 o 
   9   8  13      342.78      435.56     10.04 o 
   1   9  13      209.43      289.78      6.42 o 
   2   9  13      202.51      220.51      7.72 o 
   3   9  13      547.33      536.05     13.99 o 
   4   9  13        3.53        3.47      2.45 o 
   5   9  13       26.41       14.00      2.70 o 
   6   9  13        1.11        0.08      2.56 o 
   7   9  13      195.07      238.58      6.66 o 
   8   9  13        6.63        1.26      2.99 o 
   0  10  13        0.03        3.22      3.44 o 
   1  10  13       98.02      120.37      4.54 o 
   2  10  13        2.44       -2.48      2.48 o 
   3  10  13       53.05       40.35      3.82 o 
   4  10  13       96.63       80.53      4.67 o 
   5  10  13      325.73      369.08      9.17 o 
   6  10  13       12.78       18.10      3.10 o 
   7  10  13        2.09        0.12      2.99 o 
   1  11  13      499.84      456.19      9.67 o 
   2  11  13        3.51        7.90      3.01 o 
   3  11  13      161.47      134.70      5.81 o 
   4  11  13        2.31        1.09      3.18 o 
   5  11  13      101.18       93.62      5.32 o 
   0  12  13       13.37        4.05      4.94 o 
   1  12  13      238.90      183.71      7.29 o 
   2  12  13        0.66       -3.35      3.48 o 
   3  12  13       10.23        0.07      7.64 o 
   0   0  14      772.89      572.71     17.99 o 
   1   0  14     5221.65     4987.22     83.72 o 
   2   0  14      685.10      743.91     15.59 o 
   3   0  14        1.13        2.30      1.91 o 
   4   0  14     5630.99     5691.11    102.39 o 
   5   0  14       65.19      105.29      4.22 o 
   6   0  14     1069.65     1139.47     19.35 o 
   7   0  14      171.19      192.43      6.32 o 
   8   0  14      217.51      226.39      7.41 o 
   9   0  14      402.35      512.17     13.86 o 
  10   0  14        9.12        3.08      2.95 o 
  11   0  14        5.24       -2.93      3.09 o 
   1   1  14        0.11        5.25      1.45 o 
   2   1  14     3043.86     3113.12     35.24 o 
   3   1  14       30.60       77.62      2.74 o 
   4   1  14      531.48      552.95      7.81 o 
   5   1  14       49.75       37.81      2.10 o 
   6   1  14     2725.39     2762.94     31.04 o 
   7   1  14        5.31       -1.64      1.64 o 
   8   1  14      311.64      264.91      5.50 o 
   9   1  14        0.00       -1.88      1.89 o 
  10   1  14      157.05      181.64      4.84 o 
  11   1  14       24.67       20.92      2.70 o 
   0   2  14     9284.84     9453.81    135.48 o 
   1   2  14      369.55      553.98      7.94 o 
   2   2  14      689.33      658.31      9.17 o 
   3   2  14      403.45      450.39      6.97 o 
   4   2  14     1932.64     2013.38     23.69 o 
   5   2  14      129.01      145.94      3.42 o 
   6   2  14      377.01      391.79      6.40 o 
   7   2  14        4.06        6.99      1.89 o 
   8   2  14      789.70      758.70     11.53 o 
   9   2  14       35.44       12.79      2.30 o 
  10   2  14      329.11      282.23      6.96 o 
  11   2  14       26.78       27.13      3.16 o 
   1   3  14      872.47      661.73      8.50 o 
   2   3  14      616.34      712.45      9.07 o 
   3   3  14      198.20      142.02      3.25 o 
   4   3  14      629.95      610.39      8.85 o 
   5   3  14       65.62       83.50      3.07 o 
   6   3  14      871.50      817.95     10.94 o 
   7   3  14      137.54      177.60      4.23 o 
   8   3  14      283.36      265.07      5.57 o 
   9   3  14       27.32       27.93      2.65 o 
  10   3  14       69.58       72.68      3.95 o 
  11   3  14        7.25       17.03      3.03 o 
   0   4  14      512.92      440.22      9.04 o 
   1   4  14       10.29       -1.31      1.31 o 
   2   4  14       14.24        7.35      1.48 o 
   3   4  14      123.11      129.82      3.24 o 
   4   4  14     1034.49      983.86     12.02 o 
   5   4  14       26.95       19.49      2.00 o 
   6   4  14      291.89      309.12      6.09 o 
   7   4  14       68.12       70.48      3.61 o 
   8   4  14      153.95      172.11      4.87 o 
   9   4  14       23.93       39.85      3.07 o 
  10   4  14       27.96       16.58      3.31 o 
   1   5  14      759.75      778.93      9.92 o 
   2   5  14     1438.34     1360.23     15.75 o 
   3   5  14        3.79       24.80      1.95 o 
   4   5  14       32.54       38.05      2.22 o 
   5   5  14       37.51       28.10      2.26 o 
   6   5  14        3.53       -1.91      1.91 o 
   7   5  14       58.61       50.38      3.34 o 
   8   5  14      123.47      137.74      4.88 o 
   9   5  14       18.10       14.61      2.96 o 
  10   5  14       99.71       79.23      4.85 o 
   0   6  14      957.00     1121.50     19.02 o 
   1   6  14      151.59      200.50      4.09 o 
   2   6  14       11.65        3.07      1.64 o 
   3   6  14      610.28      596.82      8.89 o 
   4   6  14      268.06      241.04      5.36 o 
   5   6  14       80.38       79.12      4.19 o 
   6   6  14       30.33       22.60      2.51 o 
   7   6  14        0.54       -1.97      1.97 o 
   8   6  14       30.67       16.71      2.84 o 
   9   6  14       10.92        0.23      3.53 o 
   1   7  14       65.33       74.25      3.01 o 
   2   7  14      176.32      178.47      4.28 o 
   3   7  14       13.14        7.50      1.97 o 
   4   7  14       57.16       68.87      3.36 o 
   5   7  14        5.53        5.02      2.25 o 
   6   7  14       17.85       11.54      2.65 o 
   7   7  14       29.37       57.91      5.32 o 
   8   7  14       20.34       14.28      2.99 o 
   9   7  14        1.62        0.02      4.47 o 
   0   8  14        7.90        0.96      4.01 o 
   1   8  14       42.33       55.33      3.32 o 
   2   8  14       10.99        5.95      2.08 o 
   3   8  14      218.40      194.73      7.67 o 
   4   8  14      135.22      202.33     10.02 o 
   5   8  14        1.13       -1.55      2.13 o 
   6   8  14       27.66       26.88      3.15 o 
   7   8  14       11.38       -0.23      2.49 o 
   8   8  14        3.14       12.70      3.19 o 
   1   9  14        3.72       -2.23      2.23 o 
   2   9  14       63.61       23.38      2.87 o 
   3   9  14        1.41        1.59      2.49 o 
   4   9  14        0.05       -2.43      2.43 o 
   5   9  14       20.81       23.94      3.61 o 
   6   9  14      245.04      284.67      7.13 o 
   7   9  14       26.83        8.61      3.14 o 
   0  10  14      113.77       76.60      5.60 o 
   1  10  14      100.24       90.72      4.22 o 
   2  10  14       37.10       51.79      5.20 o 
   3  10  14        5.11        1.27      2.81 o 
   4  10  14       31.81       20.54      3.41 o 
   5  10  14       12.79       27.04      3.76 o 
   6  10  14        7.96        4.44      3.23 o 
   1  11  14        2.58       17.30      3.22 o 
   2  11  14       12.58        8.44      3.29 o 
   3  11  14        5.97        1.38      3.05 o 
   4  11  14        8.56       11.76      3.49 o 
   1   1  15      476.16      470.05      8.00 o 
   2   1  15       30.22       40.93      2.66 o 
   3   1  15       14.94       16.55      2.16 o 
   4   1  15        1.05        0.13      1.62 o 
   5   1  15      193.88      182.54      4.75 o 
   6   1  15      103.88       82.53      3.41 o 
   7   1  15        0.76       -0.62      1.72 o 
   8   1  15        1.61       -0.79      1.93 o 
   9   1  15       73.68       79.52      3.50 o 
  10   1  15       37.64       24.12      2.63 o 
   0   2  15      111.27       50.68      3.83 o 
   1   2  15      120.21       95.91      3.47 o 
   2   2  15       21.91       33.50      2.45 o 
   3   2  15     1689.55     1819.95     21.78 o 
   4   2  15        7.80       10.71      1.86 o 
   5   2  15      805.91      746.94     10.51 o 
   6   2  15       33.21       30.80      2.57 o 
   7   2  15       56.23       39.12      2.88 o 
   8   2  15        5.91        1.22      2.15 o 
   9   2  15       48.17       36.39      2.81 o 
  10   2  15       25.47       26.69      2.98 o 
   1   3  15      379.90      370.86      6.18 o 
   2   3  15       30.24       44.19      2.36 o 
   3   3  15     1150.98      995.34     13.00 o 
   4   3  15        3.59       -0.99      1.68 o 
   5   3  15      168.35      159.13      4.26 o 
   6   3  15       21.88       35.41      2.83 o 
   7   3  15      745.03      667.88     10.46 o 
   8   3  15       15.09        5.58      2.24 o 
   9   3  15        0.66       -2.53      2.53 o 
  10   3  15       34.49       33.24      3.85 o 
   0   4  15        9.54       29.44      2.69 o 
   1   4  15       25.25       28.37      1.99 o 
   2   4  15      240.19      215.06      4.56 o 
   3   4  15        5.32       -1.20      1.60 o 
   4   4  15      408.84      366.83      7.11 o 
   5   4  15      517.70      473.68      8.04 o 
   6   4  15       19.13       13.89      2.23 o 
   7   4  15       48.98       40.80      3.22 o 
   8   4  15        9.87        7.34      2.62 o 
   9   4  15       95.04       96.05      4.64 o 
  10   4  15       14.35       14.24      3.45 o 
   1   5  15      517.22      614.46      8.35 o 
   2   5  15        3.60       -1.46      1.46 o 
   3   5  15      939.01      962.49     12.00 o 
   4   5  15       29.13       24.48      2.29 o 
   5   5  15      367.71      360.17      7.41 o 
   6   5  15      131.06      129.57      4.73 o 
   7   5  15      353.83      323.32      7.19 o 
   8   5  15        4.50       -0.87      2.37 o 
   9   5  15       16.98       16.34      3.04 o 
   0   6  15      208.14      184.42      5.76 o 
   1   6  15     1081.76     1098.59     13.32 o 
   2   6  15       39.89       47.80      2.48 o 
   3   6  15      479.63      504.01      8.02 o 
   4   6  15      251.82      269.68      5.80 o 
   5   6  15     1314.42     1339.23     19.56 o 
   6   6  15        0.48        2.69      2.37 o 
   7   6  15       85.79      116.54      4.67 o 
   8   6  15        4.47       -1.81      2.59 o 
   9   6  15      275.80      337.45     14.91 o 
   1   7  15       29.65       28.09      2.34 o 
   2   7  15       72.86       60.34      3.70 o 
   3   7  15      363.19      400.69      6.97 o 
   4   7  15       85.41      101.25      3.91 o 
   5   7  15        1.02       -1.35      2.05 o 
   6   7  15       24.27       35.50      3.30 o 
   7   7  15      227.01      274.02      9.13 o 
   8   7  15       34.90       33.05      3.47 o 
   0   8  15      219.49      299.02     10.16 o 
   1   8  15      834.71      998.54     16.29 o 
   2   8  15        0.05       -0.41      2.09 o 
   3   8  15       17.50       20.19      2.49 o 
   4   8  15      268.76      310.05      7.46 o 
   5   8  15      171.77      149.74      5.68 o 
   6   8  15       22.15       26.44      2.94 o 
   7   8  15       88.31       99.62      5.33 o 
   1   9  15      582.07      617.98     10.60 o 
   2   9  15       59.29       48.20      5.28 o 
   3   9  15      466.91      510.40      9.83 o 
   4   9  15        6.73        4.86      2.53 o 
   5   9  15      129.92      156.98      5.54 o 
   6   9  15        2.47       -2.41      2.66 o 
   0  10  15        4.68       -2.71      3.66 o 
   1  10  15      186.18      181.81      6.06 o 
   2  10  15        0.04       -2.57      2.69 o 
   3  10  15        9.53        3.48      3.34 o 
   4  10  15        4.24       -1.52      3.05 o 
   5  10  15      151.83      189.05      6.89 o 
   1  11  15       60.61       80.07      5.07 o 
   2  11  15       61.89       85.41      5.23 o 
   3  11  15       57.69       46.30     10.34 o 
   0   0  16     4618.19     4281.35    103.68 o 
   1   0  16      201.69      303.68      8.77 o 
   2   0  16       36.66       32.43      3.67 o 
   3   0  16       20.04       -1.30      2.65 o 
   4   0  16      349.80      409.60     10.69 o 
   5   0  16       24.10       13.23      3.20 o 
   6   0  16      195.62      211.39     10.57 o 
   7   0  16       37.70       91.32      6.35 o 
   8   0  16      155.87      142.70      7.74 o 
   9   0  16      138.02      102.52      8.80 o 
  10   0  16      293.66      328.95     11.55 o 
   1   1  16      277.60      423.03      7.62 o 
   2   1  16     1541.83     1515.46     20.23 o 
   3   1  16      220.29      295.42      6.17 o 
   4   1  16      147.92      112.97      4.02 o 
   5   1  16       60.84       48.24      3.01 o 
   6   1  16     1779.07     1915.35     26.54 o 
   7   1  16      231.40      147.31      5.29 o 
   8   1  16       82.56      117.78      4.48 o 
   9   1  16        1.08       -0.58      2.26 o 
  10   1  16      164.33      162.75      5.34 o 
   0   2  16      125.66       84.04      5.83 o 
   1   2  16       40.59       10.93      2.09 o 
   2   2  16       13.05        3.44      2.02 o 
   3   2  16      824.03      794.23     12.06 o 
   4   2  16     2604.51     2594.26     32.62 o 
   5   2  16      486.78      433.97      8.00 o 
   6   2  16      114.05      115.35      4.19 o 
   7   2  16       57.89       51.41      3.23 o 
   8   2  16      511.81      580.57     11.86 o 
   9   2  16       53.10       24.85      2.84 o 
  10   2  16       36.50       47.44      3.82 o 
   1   3  16        0.24       16.64      2.27 o 
   2   3  16      605.19      579.41      9.52 o 
   3   3  16       54.71       61.96      3.21 o 
   4   3  16        0.02       -1.69      1.69 o 
   5   3  16       10.42        8.22      2.10 o 
   6   3  16       24.25       18.87      2.46 o 
   7   3  16       38.40       28.31      2.71 o 
   8   3  16      125.48      152.76      5.39 o 
   9   3  16       13.16       12.08      2.84 o 
  10   3  16        0.59       -2.65      2.65 o 
   0   4  16     1159.27     1279.94     24.88 o 
   1   4  16      715.70      866.43     12.87 o 
   2   4  16       14.19       15.64      2.30 o 
   3   4  16       23.14       20.93      2.22 o 
   4   4  16      287.46      220.58      4.86 o 
   5   4  16       15.99        7.45      2.18 o 
   6   4  16        3.08       -2.05      2.05 o 
   7   4  16       22.13       11.04      2.59 o 
   8   4  16      126.78      135.55      5.24 o 
   9   4  16       63.98       42.65      3.68 o 
   1   5  16       37.67       49.81      2.70 o 
   2   5  16      703.02      641.62      9.48 o 
   3   5  16      150.53      183.93      4.45 o 
   4   5  16       63.67       48.96      2.98 o 
   5   5  16      304.98      312.06      7.00 o 
   6   5  16      480.97      400.91      8.19 o 
   7   5  16       54.61       22.79      2.87 o 
   8   5  16       10.66        7.32      2.82 o 
   9   5  16       22.24       41.38      4.80 o 
   0   6  16        3.03       -0.61      2.16 o 
   1   6  16        4.36       -2.06      2.06 o 
   2   6  16        0.01       -1.76      1.76 o 
   3   6  16        0.08        5.00      2.13 o 
   4   6  16       89.37       60.57      3.54 o 
   5   6  16       24.17       18.16      2.74 o 
   6   6  16        3.05       -1.59      2.21 o 
   7   6  16        1.74       -1.42      2.38 o 
   8   6  16        0.23       -2.49      2.49 o 
   1   7  16       26.86       55.64      3.15 o 
   2   7  16        2.15       -1.86      1.86 o 
   3   7  16        0.13        3.07      2.19 o 
   4   7  16      108.02      116.76      4.56 o 
   5   7  16        1.07       -2.45      2.45 o 
   6   7  16      116.28      123.70      7.79 o 
   7   7  16        0.71       -2.61      2.61 o 
   8   7  16        0.01       -5.68      5.68 o 
   0   8  16      203.21      177.91      8.16 o 
   1   8  16      182.05      343.66      7.91 o 
   2   8  16       11.35        1.13      2.15 o 
   3   8  16        6.09       13.18      2.55 o 
   4   8  16       10.47       20.03      3.04 o 
   5   8  16        4.26        7.53      2.81 o 
   6   8  16       15.32       12.74      2.91 o 
   7   8  16       24.22       19.91      3.70 o 
   1   9  16        1.70       50.26      3.56 o 
   2   9  16        1.63       -2.42      2.42 o 
   3   9  16        3.15       -2.31      2.31 o 
   4   9  16        0.34       -2.55      2.55 o 
   5   9  16        0.97        8.05      3.32 o 
   0  10  16        0.21        0.22      3.57 o 
   1  10  16       42.50       19.90      3.05 o 
   2  10  16       72.95       92.93      8.65 o 
   3  10  16       13.98       33.96      4.04 o 
   4  10  16       74.63       69.54      4.85 o 
   1   1  17      752.35      782.02     11.98 o 
   2   1  17      349.06      384.64      7.38 o 
   3   1  17      179.05      144.69      4.42 o 
   4   1  17       10.78       12.09      2.31 o 
   5   1  17       40.05       38.03      3.00 o 
   6   1  17       63.08       35.75      3.14 o 
   7   1  17      173.51      182.30      5.85 o 
   8   1  17       26.70       22.96      3.15 o 
   9   1  17        0.60       -2.58      2.58 o 
   0   2  17      632.23      433.19     11.19 o 
   1   2  17      299.88      319.73      6.56 o 
   2   2  17       30.83       18.85      2.42 o 
   3   2  17      134.54       88.47      3.73 o 
   4   2  17      182.44      192.59      5.14 o 
   5   2  17       33.93       40.93      3.19 o 
   6   2  17        1.20        2.79      2.39 o 
   7   2  17       50.14       66.21      4.09 o 
   8   2  17      161.76      181.06      6.04 o 
   9   2  17        4.54        1.43      2.79 o 
   1   3  17      207.96      168.85      4.75 o 
   2   3  17       53.97       35.28      2.87 o 
   3   3  17      294.27      254.25      5.85 o 
   4   3  17       50.10       37.92      2.99 o 
   5   3  17       71.12       82.35      4.08 o 
   6   3  17      237.32      229.37      6.06 o 
   7   3  17       62.68       43.91      3.67 o 
   8   3  17        0.38       -1.40      2.68 o 
   9   3  17        2.15        4.18      3.18 o 
   0   4  17       96.10      170.69      6.77 o 
   1   4  17      118.95      135.91      4.48 o 
   2   4  17       14.30       10.22      2.24 o 
   3   4  17        8.85        7.55      2.18 o 
   4   4  17      200.74      152.21      4.67 o 
   5   4  17     1020.41      962.71     15.19 o 
   6   4  17       26.43       28.08      2.98 o 
   7   4  17        8.77        4.61      2.68 o 
   8   4  17       18.80       23.10      3.24 o 
   9   4  17       51.55       54.67      4.20 o 
   1   5  17       51.04       46.66      3.42 o 
   2   5  17      142.46       92.82      3.91 o 
   3   5  17      302.57      331.69      7.39 o 
   4   5  17        9.29        2.58      2.36 o 
   5   5  17      312.06      295.57      7.80 o 
   6   5  17      210.69      232.40      6.13 o 
   7   5  17      170.45      178.79      5.59 o 
   8   5  17       26.97       29.22      3.48 o 
   0   6  17      303.32      282.11      8.83 o 
   1   6  17      368.70      345.17      7.07 o 
   2   6  17       52.91       63.84      3.45 o 
   3   6  17      208.08      209.35      5.92 o 
   4   6  17      930.84      787.95     13.07 o 
   5   6  17       40.69       37.28      3.28 o 
   6   6  17       36.35       37.48      3.42 o 
   7   6  17        6.06        9.58      2.81 o 
   1   7  17      310.03      415.26      8.75 o 
   2   7  17       63.64       65.16      3.47 o 
   3   7  17      238.64      190.70      5.51 o 
   4   7  17       18.68       27.18      3.04 o 
   5   7  17        5.12        0.43      2.48 o 
   6   7  17        1.40       -2.46      2.46 o 
   7   7  17      194.59      189.24      6.38 o 
   0   8  17        0.63        0.20      4.12 o 
   1   8  17       96.33      131.56      5.16 o 
   2   8  17        5.89       15.27      3.09 o 
   3   8  17      160.43      170.70      5.80 o 
   4   8  17       75.80       54.96      3.90 o 
   5   8  17      309.04      346.96     12.83 o 
   6   8  17       19.18       20.80      3.33 o 
   1   9  17      169.09      170.21      9.87 o 
   2   9  17      337.21      267.26      7.55 o 
   3   9  17       34.43       40.57      4.10 o 
   4   9  17       21.93       30.82      4.02 o 
   0  10  17      206.68      187.82      9.57 o 
   1  10  17       93.57       84.75      4.84 o 
   2  10  17       11.37        7.45      3.52 o 
   0   0  18     1654.83     2145.40     55.72 o 
   1   0  18       58.66       63.06      4.81 o 
   2   0  18       93.16      115.27      6.45 o 
   3   0  18       38.35       58.64      4.68 o 
   4   0  18     1001.97     1148.46     23.42 o 
   5   0  18      366.50      372.86     12.48 o 
   6   0  18       70.41       48.47      5.42 o 
   7   0  18        1.80        3.35      3.78 o 
   8   0  18       88.84       47.09      6.55 o 
   9   0  18        0.09       -2.98      4.05 o 
   1   1  18       40.96       22.30      2.63 o 
   2   1  18      370.97      583.47      9.91 o 
   3   1  18      548.73      494.67      9.93 o 
   4   1  18       94.71      134.34      4.57 o 
   5   1  18      152.04      156.94      4.82 o 
   6   1  18      174.05      123.10      5.24 o 
   7   1  18      332.77      394.06      8.99 o 
   8   1  18       37.09       20.09      3.17 o 
   9   1  18       16.56       23.26      3.52 o 
   0   2  18      106.79       24.81      3.71 o 
   1   2  18      998.24      866.09     13.18 o 
   2   2  18       16.09        5.77      2.21 o 
   3   2  18       55.05       21.57      2.52 o 
   4   2  18      400.32      354.67      7.22 o 
   5   2  18      272.78      335.64      7.51 o 
   6   2  18      107.47      111.87      4.66 o 
   7   2  18       57.20       77.55      5.98 o 
   8   2  18       34.09       22.79      3.38 o 
   1   3  18       25.76       40.98      2.93 o 
   2   3  18      998.50     1140.70     16.40 o 
   3   3  18       74.43       40.19      3.05 o 
   4   3  18       48.74       83.25      3.85 o 
   5   3  18        0.36       -2.26      2.26 o 
   6   3  18      249.13      293.63      7.07 o 
   7   3  18       73.34      111.77      5.07 o 
   8   3  18       52.99       35.54      4.18 o 
   0   4  18     1636.97     1909.16     35.64 o 
   1   4  18        9.80       -2.07      2.07 o 
   2   4  18      179.97      215.35      5.48 o 
   3   4  18      187.10      206.96      5.43 o 
   4   4  18       19.25       47.69      3.46 o 
   5   4  18      258.53      223.98      6.25 o 
   6   4  18       11.16        6.63      2.86 o 
   7   4  18        0.50       -2.74      2.74 o 
   8   4  18       41.48       27.99      4.13 o 
   1   5  18      754.81      651.29     10.79 o 
   2   5  18      105.01       72.27      3.71 o 
   3   5  18       44.03       30.00      2.90 o 
   4   5  18        4.36        1.82      2.63 o 
   5   5  18        0.42       -2.63      2.63 o 
   6   5  18        8.73       12.17      3.11 o 
   7   5  18      110.35      164.13      6.49 o 
   0   6  18       75.63       58.87      4.94 o 
   1   6  18       28.96        2.78      2.28 o 
   2   6  18        0.04        1.94      2.49 o 
   3   6  18       10.24        9.59      2.78 o 
   4   6  18       12.80       44.43      3.88 o 
   5   6  18        1.75       10.75      3.15 o 
   6   6  18        7.42        6.40      3.11 o 
   7   6  18        8.15       -1.13      3.05 o 
   1   7  18       14.05        7.59      2.62 o 
   2   7  18      297.15      351.84      8.18 o 
   3   7  18       39.97       24.29      3.38 o 
   4   7  18        6.14        4.09      3.02 o 
   5   7  18        8.90        7.20      3.20 o 
   6   7  18       49.17       74.03      4.86 o 
   0   8  18        0.80       11.28      4.82 o 
   1   8  18       14.02       14.76      3.35 o 
   2   8  18        7.89        6.92      3.24 o 
   3   8  18      109.46      140.22      6.04 o 
   4   8  18       75.70       87.55      5.33 o 
   5   8  18        3.89        0.14      9.40 o 
   1   9  18        5.42       19.54      4.15 o 
   2   9  18       92.38       63.49      5.20 o 
   3   9  18        0.84        4.38      6.82 o 
   1   1  19      356.21      312.65      6.78 o 
   2   1  19       31.09       43.39      3.11 o 
   3   1  19        6.02        9.81      2.43 o 
   4   1  19       12.42       16.82      2.65 o 
   5   1  19       66.13       53.75      3.70 o 
   6   1  19        0.36       -1.09      2.52 o 
   7   1  19       74.47      115.63      5.31 o 
   8   1  19        1.05       -1.00      2.75 o 
   0   2  19      129.34      115.30      7.25 o 
   1   2  19        0.24        5.56      2.29 o 
   2   2  19        9.64       24.25      2.76 o 
   3   2  19        2.68        8.73      2.41 o 
   4   2  19       93.95       73.61      3.70 o 
   5   2  19       81.16      100.69      4.49 o 
   6   2  19       16.59        6.63      2.58 o 
   7   2  19       14.89       23.57      3.36 o 
   8   2  19        0.93        4.17      2.97 o 
   1   3  19        9.08        5.74      2.35 o 
   2   3  19        1.09        0.59      2.20 o 
   3   3  19       23.81       36.00      3.03 o 
   4   3  19       37.16       33.99      3.07 o 
   5   3  19        9.20       12.25      2.74 o 
   6   3  19      138.58       79.92      4.24 o 
   7   3  19        2.58        2.47      2.87 o 
   0   4  19      129.26      190.65      7.53 o 
   1   4  19       62.27       42.62      3.25 o 
   3   4  19      220.20      252.80      6.15 o 
   4   4  19      243.21      192.29      5.72 o 
   5   4  19       72.03       65.25      4.03 o 
   6   4  19       34.89       26.17      3.56 o 
   7   4  19        0.11       -3.23      3.23 o 
   1   5  19      104.43       74.33      3.89 o 
   2   5  19      238.69      198.19      5.50 o 
   3   5  19       57.45       60.68      3.85 o 
   4   5  19       48.62       55.36      4.21 o 
   5   5  19       11.80       12.71      3.20 o 
   6   5  19       79.26       54.75      4.46 o 
   0   6  19        0.94       -0.08      3.20 o 
   1   6  19       15.52       26.90      3.26 o 
   2   6  19       38.59       49.54      3.74 o 
   3   6  19        0.01        1.59      2.84 o 
   4   6  19       92.48       98.69      5.09 o 
   5   6  19       24.17       15.20      3.35 o 
   6   6  19       31.62       24.57      3.76 o 
   1   7  19       17.94       18.46      3.17 o 
   2   7  19      221.94      236.32      6.75 o 
   3   7  19      141.12      146.61      6.19 o 
   4   7  19        2.59       -2.83      2.83 o 
   5   7  19        4.53       -3.70      6.21 o 
   0   8  19     1013.97      785.84     22.39 o 
   1   8  19       74.58       94.37      5.54 o 
   2   8  19       29.49       54.36      4.69 o 
   3   8  19       16.23        4.69      3.63 o 
   0   0  20       86.21      212.56     11.28 o 
   1   0  20       32.69       47.11      4.80 o 
   2   0  20       63.84       78.83      5.52 o 
   3   0  20      334.19      440.10     12.10 o 
   4   0  20      187.22      215.32      8.11 o 
   5   0  20      935.44     1039.91     24.22 o 
   6   0  20        9.98       12.73      4.49 o 
   7   0  20        3.45       -3.58      3.88 o 
   1   1  20      178.21      263.68      6.30 o 
   2   1  20       75.16       21.10      2.81 o 
   3   1  20      166.53      231.35      5.99 o 
   4   1  20        9.77       11.58      2.65 o 
   5   1  20       94.54      108.32      4.87 o 
   6   1  20        0.99       13.89      3.08 o 
   7   1  20      141.58      164.30      6.32 o 
   0   2  20      509.04      338.14     10.29 o 
   1   2  20      183.54      266.06      6.31 o 
   2   2  20        3.01        3.24      2.31 o 
   3   2  20        6.84       33.64      3.08 o 
   4   2  20       30.68       27.10      3.10 o 
   5   2  20       69.94       72.41      4.14 o 
   6   2  20       15.80        8.35      2.87 o 
   7   2  20        0.20        0.31      2.94 o 
   1   3  20       83.20      130.85      4.80 o 
   2   3  20       20.25       46.93      3.43 o 
   3   3  20      237.53      293.14      6.78 o 
   4   3  20        2.48        0.60      2.45 o 
   5   3  20       15.80       11.21      2.83 o 
   6   3  20       25.39       35.71      3.53 o 
   0   4  20       63.74      118.39      9.00 o 
   1   4  20      117.73      209.87      5.75 o 
   2   4  20        7.47       19.52      2.80 o 
   3   4  20      282.84      265.57      6.48 o 
   4   4  20       76.63       54.40      3.81 o 
   5   4  20      193.85      171.35      5.72 o 
   6   4  20       29.96       39.35      3.97 o 
   1   5  20       35.65       81.86      4.07 o 
   2   5  20       84.11       79.96      4.05 o 
   3   5  20      136.61      157.14      5.36 o 
   4   5  20        1.14       -2.61      2.92 o 
   5   5  20        7.55       -2.14      2.87 o 
   0   6  20        0.46       -2.03      3.52 o 
   1   6  20      143.88      246.45      6.25 o 
   2   6  20        5.06       11.04      3.09 o 
   3   6  20        4.10        7.76      3.24 o 
   4   6  20       21.06       25.57      3.59 o 
   1   7  20       82.99      170.83      6.94 o 
   2   7  20       63.48      103.11      5.10 o 
   3   7  20       38.87       63.74      4.99 o 
   1   1  21        5.85        6.30      2.60 o 
   2   1  21      105.17      138.45      5.00 o 
   3   1  21       76.29       69.86      3.83 o 
   4   1  21       42.72       43.62      3.64 o 
   5   1  21        5.96        8.66      2.86 o 
   6   1  21       24.72       15.39      3.34 o 
   0   2  21        2.24       -2.34      3.28 o 
   1   2  21        1.42       -2.18      2.18 o 
   2   2  21       12.69       23.70      2.96 o 
   3   2  21        6.92       16.51      2.82 o 
   4   2  21       10.30       16.99      2.74 o 
   5   2  21       16.25        5.60      3.49 o 
   6   2  21        3.76        2.18      2.95 o 
   1   3  21        6.16       21.18      3.80 o 
   2   3  21        2.90       35.85      3.15 o 
   3   3  21      119.21      136.23      5.07 o 
   4   3  21        5.17        2.87      2.60 o 
   5   3  21       12.79        3.14      2.78 o 
   0   4  21       43.48       40.44      4.89 o 
   1   4  21        8.29       13.09      2.73 o 
   2   4  21       61.43       79.98      4.15 o 
   3   4  21        7.16       -2.37      2.37 o 
   4   4  21      202.07      210.41      6.33 o 
   5   4  21      105.51      124.56      5.92 o 
   1   5  21        3.60       -0.54      2.52 o 
   2   5  21      194.92      202.13      5.94 o 
   3   5  21       20.14       23.07      3.65 o 
   4   5  21       27.21       23.25      3.69 o 
   0   6  21      155.65      145.47      7.59 o 
   1   6  21        4.03       -1.86      2.86 o 
   2   6  21        2.35        1.42      2.90 o 
   0   0  22       73.43        8.15      9.94 o 
   1   0  22       13.30       10.03      4.04 o 
   2   0  22      139.86      175.01      8.05 o 
   3   0  22       18.47       52.59      5.28 o 
   4   0  22       97.19      120.36      7.10 o 
   1   1  22       56.36       76.28      4.09 o 
   2   1  22       13.17       -1.83      2.43 o 
   3   1  22      192.63      192.23      7.00 o 
   4   1  22        3.90        2.30      2.80 o 
   0   2  22       26.28       99.47      6.46 o 
   1   2  22      138.43      155.00      5.46 o 
   2   2  22        3.86        3.84      2.60 o 
   3   2  22      204.32      214.93      6.05 o 
   4   2  22        1.70       -2.68      2.68 o 
   1   3  22       43.29       26.91      3.22 o 
   2   3  22       26.28        8.77      2.74 o 
   3   3  22       58.00       65.79      4.01 o 
   4   3  22        2.64       -1.86      5.01 o 
   0   4  22      142.03       80.96      6.04 o 
   1   4  22       76.75       40.39      3.47 o 
   2   4  22        1.86        1.17      2.65 o 
   3   4  22        0.19       -0.56      2.67 o 
   1   5  22       39.73       11.96      4.79 o 
   1   1  23        9.27        2.14      2.68 o 
   2   1  23       23.05       10.64      2.95 o 
   0   2  23       60.18       51.97      5.38 o 
   1   2  23        9.50       12.14      2.98 o 
                                                 
